# Supplementary material for: What is in a Mandate? Introducing the UN Peace Mission Mandates Dataset
Source: J Conflict Resolut. 2023 Mar 2;68(1):166–92. doi: 10.1177/00220027231159830 (PMC10663125; doi:10.1177/00220027231159830)
Supplement: Supplemental Material - What Is in a Mandate? Introducing the UN Peace Mission Mandates Dataset [file sj-zip-1-jcr-10.1177_00220027231159830.zip]

Archive with 3 entries (3 files):
- Replication code descriptive statistics.do
- Replication code empirical analysis.do
- Replication_data_empirical_analysis.dta
