# Supplementary material for: What is in a Mandate? Introducing the UN Peace Mission Mandates Dataset
Source: J Conflict Resolut. 2023 Mar 2;68(1):166–92. doi: 10.1177/00220027231159830 (PMC10663125; doi:10.1177/00220027231159830)
Supplement: Supplemental Material - What Is in a Mandate? Introducing the UN Peace Mission Mandates Dataset [file sj-zip-1-jcr-10.1177_00220027231159830.zip › Replication code descriptive statistics.do]

*** Replication Code for "What is in a Mandate? Introducing the UN Peace Mission Mandates (UNPMM) Dataset"
*** Part 1: Descriptive Statistics
*** Author: Corinne Bara (corinne.bara@sipo.gess.ethz.ch)
*** Last updated: 6 February 2023

************************************************************************************************************
* Set working directory (cd)
set scheme s1mono

*** Open data and prepare
import excel "UNPMM_V1.5.xlsx", sheet("UNPMM dataset") firstrow
format %25s mission_fullname
format %25s mission_abbrev
format %25s mission_location
format %10s mission_abbrev
rename task_yearest year
drop  BQ BR BS BT BU BV BW BX BY
format %10s gw_country
order  gwno_1 gwno_2 gwno_3 gwno_4 gwno_5 ucdp_link ucdpconflict_id1 ucdpconflict_id2 ucdpconflict_id3 ucdpconflict_id4, before(version)
label variable min01 "Co-ordination of donors, partners, and UN agencies"
label variable min02 "Demilitarization"
label variable min03 "Demining"
label variable min04 "Elimination of chemical weapons programme"
label variable min05 "Good offices and mediation (track 1)"
label variable min06 "Humanitarian assistance"
label variable min07 "OMR military"
label variable min08 "OMR police"
label variable min09 "Refugee and IDP assistance"
label variable min10 "SALW"
label variable min11 "Secure environment for delivery of aid"
label variable mod01 "Conflict assessment and early warning"
label variable mod02 "DDR"
label variable mod03 "Electoral assistance"
label variable mod04 "Electoral security"
label variable mod05 "Information campaigns"
label variable mod06 "Monitoring/investigating IHL/IHRL violations"
label variable mod07 "Recovery, rehabilitation and reconstruction"
label variable mod08 "Support to international criminal justice"
label variable mod09 "POC children"
label variable mod10 "POC conflict-related sexual violence"
label variable mod11 "POC general"
label variable max01 "Civil society capacity building"
label variable max02 "Dialogue and reconciliation (local)"
label variable max03 "Dialogue and reconciliation (national)"
label variable max04 "Dialogue and reconciliation (regional)"
label variable max05 "Economic reforms"
label variable max06 "Good governance"
label variable max07 "Human rights promotion"
label variable max08 "IB transitional state institutions"
label variable max09 "Promotion of independent media"
label variable max10 "ROL judicial reform"
label variable max11 "ROL legal reform"
label variable max12 "ROL penal system reform"
label variable max13 "Sexual- and gender-based violence"
label variable max14 "SSR military"
label variable max15 "SSR police"
label variable max16 "Support to permanent state administration"
label variable max17 "Transitional justice"
label variable max18 "Women's rights and participation"
label variable ocat01 "Use of force"
gen timeperiod = .
sum year
replace timeperiod = 1 if year>=1991 & year<=2000
replace timeperiod = 2 if year>=2001 & year<=2010
replace timeperiod = 3 if year>=2011 & year<=2020
tab timeperiod
order timeperiod, after(year)
order year timeperiod, after(mission_id)
label define timeperiod 1 "Post-Cold War" 2 "War on Terror" 3 "Emerging Multipolarity"
label values timeperiod timeperiod
tab timeperiod
gen missionest = 0
replace missionest = 1 if year==mission_yearest
tab missionest
gen class = 0
replace class = 1 if mission_class=="Minimalist"
replace class = 2 if mission_class=="Moderate"
replace class = 3 if mission_class=="Maximalist"
tab class
recode class (0=.)
tab class
label define class 1 "Minimalist" 2 "Moderate" 3 "Maximalist"
label values class class
tab class
gen type = .
replace type = 1 if mission_type=="SE/SA"
replace type = 2 if mission_type=="SPM"
replace type = 3 if mission_type=="PKO"
label define type 1 "SE/SA" 2 "SPM" 3 "PKO"
label values type type
save "UNPMM_V1.5.dta"

*** Some basic statistics (in the manuscript)
use "UNPMM_V1.5.dta", clear
panels(mission_id)
* Throw out all missions that don't have mandate tasks coded. That leaves us with 113 missions
sort mission_id year
by mission_id: egen allmissing = max(min01)
drop if allmissing==.
panels(mission_id)
* How many missions were established in or after 1991? 111
panels(mission_id) if mission_yearest>=1991
* How many missions were established before but had mandate changes? 2
egen anyest = rowmax(min01 min02 min03 min04 min05 min06 min07 min08 min09 min10 min11 mod01 mod02 mod03 mod04 mod05 mod06 mod07 mod08 mod09 mod10 mod11 max01 max02 max03 max04 max05 max06 max07 max08 max09 max10 max11 max12 max13 max14 max15 max16 max17 max18)
sort mission_id year
by mission_id: egen anyestperiod= max(anyest)
panels(mission_id) if mission_yearest<1991 & anyestperiod==1
list mission_fullname class if mission_yearest<1991 & anyestperiod==1
* Of the 113, check distribution of PKO vs SPM vs SE/SA
panels(mission_id) if type==1
panels(mission_id) if type==2
panels(mission_id) if type==3
* Throw out all missions that do not have a mission class assigned, that is the sample we work with for descriptives and empirical analysis. 111
keep if class!=.
panels(mission_id)
* The majority of missions (more than 60 percent) do not have any mandate changes after the year of establishment.
egen anyestlater = rowmax(min01 min02 min03 min04 min05 min06 min07 min08 min09 min10 min11 mod01 mod02 mod03 mod04 mod05 mod06 mod07 mod08 mod09 mod10 mod11 max01 max02 max03 max04 max05 max06 max07 max08 max09 max10 max11 max12 max13 max14 max15 max16 max17 max18)
replace anyestlater = 0 if year==mission_yearest
sort mission_id year
by mission_id: egen anyestlaterperiod= max(anyestlater)
tab anyestlaterperiod, missing
panels(mission_id) if anyestlaterperiod==0
* The extreme case is the UN Mission in the DRC (MONUC), which received new tasks in seven  of the eleven years during which it was active. 
sort mission_id year
by mission_id: egen anyestsum= sum(anyest)
tab anyestsum, missing
list mission_fullname if anyestsum==8
save "UNPMM_V1.5.dta", replace
* Collapse to one observation per mission for some further info on regions
save "UNPMM_V1.5_oneobspermission.dta", replace
sort mission_id year
collapse (last) class type region, by(mission_id)
gen pko = 0
replace pko = 1 if type==3
tabulate pko mission_regionclass, column
tabulate class mission_regionclass, column
save "UNPMM_V1.5_oneobspermission.dta", replace
* Use original again and collapse per period
use "UNPMM_V1.5.dta", clear
save "UNPMM_V1.5_collapsetime.dta", replace
keep if year==mission_yearest
tab class if timeperiod==1
tab class if timeperiod==2
tab class if timeperiod==3
save "UNPMM_V1.5_collapsetime.dta", replace

*** Figure 1: Yearly development of missions established, by type
use "UNPMM_V1.5.dta", clear
save "Over-time-trend mission types.dta", replace
keep if missionest==1
collapse (sum) missionest, by(year type)
reshape wide missionest, i(year) j(type)
rename missionest1 sesa
rename missionest2 spm
rename missionest3 pko
recode sesa (.=0)
recode spm (.=0)
recode pko (.=0)
gen pol = sesa + spm
tsset year
tsfill, full
tsset year
replace sesa = 0 if year==2001
replace spm = 0 if year==2001
replace pko = 0 if year==2001
tssmooth ma pko3 = pko, window(1 1 1)
tssmooth ma spm3 = spm, window(1 1 1)
tssmooth ma sesa3 = sesa, window(1 1 1)
gen pko3spm3 = pko3 + spm3
gen pko3spm3sesa3 = pko3 + spm3 + sesa3
twoway (area pko3 year) (rarea pko3 pko3spm3 year) (rarea pko3spm3 pko3spm3sesa3 year)
save "Over-time-trend mission types.dta", replace
* we show that the number of political missions surpasses peacekeeping missions in every year since 1999.
use "UNPMM_V1.5.dta", clear
save "more pko or pol.dta", replace
gen pko = 0
replace pko = 1 if type==3
gen pol = 0
replace pol = 1 if type==1 | type==2
sort mission_id
sort mission_id year
collapse (count) mission_id, by(year type)
sort year type
rename mission_id count
reshape wide count, i(year) j(type)
rename count1 sesa
rename count2 spm
rename count3 pko
gen pol = sesa + spm
drop pol
recode sesa (.=0)
gen pol = sesa + spm
gen morepol = 0
replace morepol = 1 if pol>pko
save "more pko or pol.dta", replace

* Figure 2: Tasks by mission types
use "UNPMM_V1.5.dta", clear
save "class_by_type.dta", replace
keep if anyest==1
keep missionest mission_id year min01 min02 min03 min04 min05 min06 min07 min08 min09 min10 min11 mod01 mod02 mod03 mod04 mod05 mod06 mod07 mod08 mod09 mod10 mod11 max01 max02 max03 max04 max05 max06 max07 max08 max09 max10 max11 max12 max13 max14 max15 max16 max17 max18 class type
order type, after(mission_id)
collapse (max)  min01 min02 min03 min04 min05 min06 min07 min08 min09 min10 min11 mod01 mod02 mod03 mod04 mod05 mod06 mod07 mod08 mod09 mod10 mod11 max01 max02 max03 max04 max05 max06 max07 max08 max09 max10 max11 max12 max13 max14 max15 max16 max17 max18, by(mission_id type)
egen minsum = rowtotal( min01 min02 min03 min04 min05 min06 min07 min08 min09 min10 min11)
egen modsum = rowtotal( mod01 mod02 mod03 mod04 mod05 mod06 mod07 mod08 mod09 mod10 mod11)
egen maxsum = rowtotal( max01 max02 max03 max04 max05 max06 max07 max08 max09 max10 max11 max12 max13 max14 max15 max16 max17 max18)
order minsum modsum maxsum, after(type)
keep mission_id type minsum modsum maxsum
collapse (mean) minsum modsum maxsum, by(type)
graph bar maxsum modsum minsum, over(type, reverse) stack percent
save "class_by_type.dta", replace

* Figure 3 Option 1: min-mod-max over time periods (using six periods does not add more info)
use "UNPMM_V1.5.dta", clear
save "objectives over time.dta", replace
keep if missionest==1
tab class, missing
keep missionest timeperiod class
collapse (sum) missionest, by(timeperiod class)
reshape wide missionest, i(timeperiod) j(class)
rename missionest1 minimalist
rename missionest2 moderate
rename missionest3 maximalist
graph bar maximalist moderate minimalist , over(timeperiod) stack percent
save "objectives over time.dta", replace

* In the text: Christmas tree mandates
use "UNPMM_V1.5.dta", clear
save "Frequency of missions vs tasks - year.dta", replace
keep if anyest==1
keep mission_yearest mission_id year min01 min02 min03 min04 min05 min06 min07 min08 min09 min10 min11 mod01 mod02 mod03 mod04 mod05 mod06 mod07 mod08 mod09 mod10 mod11 max01 max02 max03 max04 max05 max06 max07 max08 max09 max10 max11 max12 max13 max14 max15 max16 max17 max18
sort mission_id year
collapse (max)  min01 min02 min03 min04 min05 min06 min07 min08 min09 min10 min11 mod01 mod02 mod03 mod04 mod05 mod06 mod07 mod08 mod09 mod10 mod11 max01 max02 max03 max04 max05 max06 max07 max08 max09 max10 max11 max12 max13 max14 max15 max16 max17 max18 (first) mission_yearest, by(mission_id)
order mission_yearest
drop if mission_yearest<1991
egen sumtasks = rowtotal( min01 min02 min03 min04 min05 min06 min07 min08 min09 min10 min11 mod01 mod02 mod03 mod04 mod05 mod06 mod07 mod08 mod09 mod10 mod11 max01 max02 max03 max04 max05 max06 max07 max08 max09 max10 max11 max12 max13 max14 max15 max16 max17 max18)
tab sumtasks, missing
order sumtasks, after(mission_id)
sum sumtasks
sum sumtasks if mission_yearest<=2000
sum sumtasks if mission_yearest>=2001 & mission_yearest<=2010
sum sumtasks if mission_yearest>=2011 & mission_yearest<=2020
save "Frequency of missions vs tasks - year.dta", replace

* In the text: Use of force
use "UNPMM_V1.5.dta", clear
save "useofforce.dta"
keep anyest mission_id mission_yearest year ocat01 mission_type
keep if anyest==1
keep if mission_type=="PKO"
sort mission_id
by mission_id: egen missioncanuse = max(ocat01)
drop if missioncanuse==1 & ocat01==0
sample 1 if missioncanuse==0, count by(mission_id)
replace year = mission_yearest if missioncanuse==0
sum ocat01
sum ocat01 if year<2000
sum ocat01 if year>=2001 & year<=2010
sum ocat01 if year>=2011 & year<=2020
save "useofforce.dta", replace

*** Figure 4, all tasks ranked
use "UNPMM_V1.5.dta", clear
save "Frequency of tasks full collapse.dta", replace
keep if anyest==1
collapse (max) min01 min02 min03 min04 min05 min06 min07 min08 min09 min10 min11 mod01 mod02 mod03 mod04 mod05 mod06 mod07 mod08 mod09 mod10 mod11 max01 max02 max03 max04 max05 max06 max07 max08 max09 max10 max11 max12 max13 max14 max15 max16 max17 max18 ocat01, by(mission_id)
collapse (sum)  min01 min02 min03 min04 min05 min06 min07 min08 min09 min10 min11 mod01 mod02 mod03 mod04 mod05 mod06 mod07 mod08 mod09 mod10 mod11 max01 max02 max03 max04 max05 max06 max07 max08 max09 max10 max11 max12 max13 max14 max15 max16 max17 max18 ocat01
xpose, clear varname
replace _varname = "Co-ordination of donors, partners, and UN agencies" if _varname == "min01"
replace _varname = "Demilitarization" if _varname == "min02"
replace _varname = "Demining" if _varname == "min03"
replace _varname = "Elimination of chemical weapons programme" if _varname == "min04"
replace _varname = "Good offices and mediation (track 1)" if _varname == "min05"
replace _varname = "Humanitarian assistance" if _varname == "min06"
replace _varname = "OMR military" if _varname == "min07"
replace _varname = "OMR police" if _varname == "min08"
replace _varname = "Refugee and IDP assistance" if _varname == "min09"
replace _varname = "SALW" if _varname == "min10"
replace _varname = "Secure environment for delivery of aid" if _varname == "min11"
replace _varname = "Conflict assessment and early warning" if _varname == "mod01"
replace _varname = "DDR" if _varname == "mod02"
replace _varname = "Electoral assistance" if _varname == "mod03"
replace _varname = "Electoral security" if _varname == "mod04"
replace _varname = "Information campaigns" if _varname == "mod05"
replace _varname = "Monitoring/investigating IHL/IHRL violations" if _varname == "mod06"
replace _varname = "Recovery, rehabilitation and reconstruction" if _varname == "mod07"
replace _varname = "Support to international criminal justice" if _varname == "mod08"
replace _varname = "POC children" if _varname == "mod09"
replace _varname = "POC conflict-related sexual violence" if _varname == "mod10"
replace _varname = "POC general" if _varname == "mod11"
replace _varname = "Civil society capacity building" if _varname == "max01"
replace _varname = "Dialogue and reconciliation (local)" if _varname == "max02"
replace _varname = "Dialogue and reconciliation (national)" if _varname == "max03"
replace _varname = "Dialogue and reconciliation (regional)" if _varname == "max04"
replace _varname = "Economic reforms" if _varname == "max05"
replace _varname = "Good governance" if _varname == "max06"
replace _varname = "Human rights promotion" if _varname == "max07"
replace _varname = "IB transitional state institutions" if _varname == "max08"
replace _varname = "Promotion of independent media" if _varname == "max09"
replace _varname = "ROL judicial reform" if _varname == "max10"
replace _varname = "ROL legal reform" if _varname == "max11"
replace _varname = "ROL penal system reform" if _varname == "max12"
replace _varname = "Sexual- and gender-based violence" if _varname == "max13"
replace _varname = "SSR military" if _varname == "max14"
replace _varname = "SSR police" if _varname == "max15"
replace _varname = "Support to permanent state administration" if _varname == "max16"
replace _varname = "Transitional justice" if _varname == "max17"
replace _varname = "Women’s rights and participation" if _varname == "max18"
replace _varname = "Use of Force" if _varname == "ocat01"
gsort -v1
rename _varname task
gen sort = _n
graph hbar v1, over(task, sort(sort)) legend(off)
save "Frequency of tasks full collapse.dta", replace

*** Figure 5: Some special tasks
use "UNPMM_V1.5.dta", clear
save "Task frequency by year.dta", replace
keep if anyest==1
gen HR = 0
replace HR = 1 if mod06==1 | max07==1
gen SV = 0
replace SV = 1 if mod10==1 | max13==1
gen Med = 0
replace Med = 1 if min05==1
gen Dialogue = 0
replace Dialogue = 1 if min05==1 | max02==1 | max03==1 | max04==1
gen Women = 0
replace Women = 1 if max18==1
gen election = 0
replace election = 1 if mod03==1 | mod04==1
gen basicmilitary = 0
replace basicmilitary = 1 if min02==1 | min07==1
save "Task frequency by year.dta", replace
collapse (sum) missionest anyest HR SV Med Dialogue Women election basicmilitary (first) timeperiod, by(year)
gen HRpercent = HR/anyest
gen SVpercent = SV/anyest
gen Medpercent = Med/anyest
gen Dialoguepercent = Dialogue/anyest
gen Womenpercent = Women/anyest
gen Electionpercent = election/anyest
gen basicpercent = basicmilitary/anyest
* graph
gen Womenpercent2 = Womenpercent*100
gen basicpercent2 = basicpercent*100
gen Medpercent2 = Medpercent*100
gen HRpercent2 = HRpercent*100
twoway bar HRpercent2 year
graph save hr, replace
twoway bar Womenpercent year
graph save women, replace
twoway bar HRpercent2 year
graph save hr, replace
twoway bar Womenpercent2 year
graph save women, replace
twoway bar Medpercent2 year
graph save med, replace
twoway bar basicpercent2 year
graph save basic, replace
graph combine women.gph hr.gph basic.gph med.gph, col(2) ycommon
save "Task frequency by year.dta", replace
