# Supplementary material for: What is in a Mandate? Introducing the UN Peace Mission Mandates Dataset
Source: J Conflict Resolut. 2023 Mar 2;68(1):166–92. doi: 10.1177/00220027231159830 (PMC10663125; doi:10.1177/00220027231159830)
Supplement: Supplemental Material - What Is in a Mandate? Introducing the UN Peace Mission Mandates Dataset [file sj-zip-1-jcr-10.1177_00220027231159830.zip › Replication code empirical analysis.do]

*** Replication Data for "What is in a Mandate? Introducing the UN Peace Mission Mandates (UNPMM) Dataset"
*** Part 2: Empirical Application (Replication)
*** Author: Corinne Bara
*** Last updated: 6 February 2023

***********************************************************************************************************************************************************************************

* set working directory (cd)
use "Replication_data_empirical_analysis.dta", clear

*** Originals from Cordell et al (not reported in the paper)
* Model 1
logit unpkmission unpkoperationst_1 unpkpersonnelt_1 unpkbudgett_1 unpkfatalitiest_1 peaceagreementt_1

* Model 2
logit unpkmission unpkoperationst_1 unpkpersonnelt_1 unpkbudgett_1 unpkfatalitiest_1 peaceagreementt_1 civilconflictyear totalcivilconflicts previousunpkoperation civiliancasualtieslog battledeathslog populationlog armedforceslog democracy p5alliance

*** Replications

* Authors' original Model 2 (not reported in the our article)
logit unpkmission unpkoperationst_1 unpkpersonnelt_1 unpkbudgett_1 unpkfatalitiest_1 peaceagreementt_1 civilconflictyear totalcivilconflicts previousunpkoperation civiliancasualtieslog battledeathslog populationlog armedforceslog democracy p5alliance
eststo orig
* Authors' original Model 2, but peacekeeping expenditures dropped (multicollinearity) (not reported in our article)
logit unpkmission unpkoperationst_1 unpkpersonnelt_1 unpkfatalitiest_1 peaceagreementt_1 civilconflictyear totalcivilconflicts previousunpkoperation civiliancasualtieslog battledeathslog populationlog armedforceslog democracy p5alliance
eststo orig_multicorr
* Model 1 (Authors' original Model 2 but with clustered se)
logit unpkmission unpkoperationst_1 unpkpersonnelt_1 unpkfatalitiest_1 peaceagreementt_1 civilconflictyear totalcivilconflicts previousunpkoperation civiliancasualtieslog battledeathslog populationlog armedforceslog democracy p5alliance, cluster(ccode)
eststo mod1
* Model 2 (distinguishing between likelihood of a PKO vs political mission)
tab untypefactor, missing
mlogit untypefactor unpkoperationst_1 unpkpersonnelt_1 unpkfatalitiest_1 peaceagreementt_1 civilconflictyear totalcivilconflicts previousunpkoperation civiliancasualtieslog battledeathslog populationlog armedforceslog democracy p5alliance, cluster(ccode)
eststo mod2
* Model 3 (also distinguish the burden of peacekeeping from that of political missions)
mlogit untypefactor numpko_t1 numspm_t1 unpkpersonnelt_1 unpkfatalitiest_1 peaceagreementt_1 civilconflictyear totalcivilconflicts previousunpkoperation civiliancasualtieslog battledeathslog populationlog armedforceslog democracy p5alliance, cluster(ccode)
eststo mod3
* Model 4
tab unclass, missing
mlogit unclass unpkoperationst_1 unpkpersonnelt_1 unpkfatalitiest_1 peaceagreementt_1 civilconflictyear totalcivilconflicts previousunpkoperation civiliancasualtieslog battledeathslog populationlog armedforceslog democracy p5alliance, cluster(ccode)
eststo mod4
* Model 5
tab f_interference, missing
mlogit f_interference unpkoperationst_1 unpkpersonnelt_1 unpkfatalitiest_1 peaceagreementt_1 civilconflictyear totalcivilconflicts previousunpkoperation civiliancasualtieslog battledeathslog populationlog armedforceslog democracy p5alliance, cluster(ccode)
eststo mod5
* SSR Model (not reported in article)
tab f_ssr, missing
mlogit f_ssr unpkoperationst_1 unpkpersonnelt_1 unpkfatalitiest_1 peaceagreementt_1 civilconflictyear totalcivilconflicts previousunpkoperation civiliancasualtieslog battledeathslog populationlog armedforceslog democracy p5alliance, cluster(ccode)

* Table 2
esttab mod1 mod2 mod3 using temp.csv, b(2) se nogaps star(* 0.1 ** 0.05 *** 0.01) replace

* Table 3
esttab mod4 mod5 using temp.csv, b(2) se nogaps star(* 0.1 ** 0.05 *** 0.01) replace
