# Supplementary material for: What is in a Mandate? Introducing the UN Peace Mission Mandates Dataset
Source: J Conflict Resolut. 2023 Mar 2;68(1):166–92. doi: 10.1177/00220027231159830 (PMC10663125; doi:10.1177/00220027231159830)
Supplement: Supplemental Material - What Is in a Mandate? Introducing the UN Peace Mission Mandates Dataset [file sj-xlsx-2-jcr-10.1177_00220027231159830.xlsx]

## Sheet: UNPMM dataset
mission_id	mission_abbrev	mission_fullname	mission_type	mission_location	gw_country	gwno_1	gwno_2	gwno_3	gwno_4	gwno_5	mission_regionclass	region_code	ucdp_link	ucdpconflict_id1	ucdpconflict_id2	ucdpconflict_id3	ucdpconflict_id4	mission_yearest	mission_yearend	mission_startdate	mission_enddate	mission_orgs	task_yearest	min01	min02	min03	min04	min05	min06	min07	min08	min09	min10	min11	mod01	mod02	mod03	mod04	mod05	mod06	mod07	mod08	mod09	mod10	mod11	max01	max02	max03	max04
1	UNTSO	United Nations Truce Supervision Organization	PKO	Israel/Palestine	ISR	666					Middle East	2	1	234				1948	ACTIVE	1948-05-29	2020-12-31	UN	1991
1	UNTSO	United Nations Truce Supervision Organization	PKO	Israel/Palestine	ISR	666					Middle East	2	1	234				1948	ACTIVE	1948-05-29	2020-12-31	UN	1992
1	UNTSO	United Nations Truce Supervision Organization	PKO	Israel/Palestine	ISR	666					Middle East	2	1	234				1948	ACTIVE	1948-05-29	2020-12-31	UN	1993
1	UNTSO	United Nations Truce Supervision Organization	PKO	Israel/Palestine	ISR	666					Middle East	2	1	234				1948	ACTIVE	1948-05-29	2020-12-31	UN	1994
1	UNTSO	United Nations Truce Supervision Organization	PKO	Israel/Palestine	ISR	666					Middle East	2	1	234				1948	ACTIVE	1948-05-29	2020-12-31	UN	1995
1	UNTSO	United Nations Truce Supervision Organization	PKO	Israel/Palestine	ISR	666					Middle East	2	1	234				1948	ACTIVE	1948-05-29	2020-12-31	UN	1996
1	UNTSO	United Nations Truce Supervision Organization	PKO	Israel/Palestine	ISR	666					Middle East	2	1	234				1948	ACTIVE	1948-05-29	2020-12-31	UN	1997
1	UNTSO	United Nations Truce Supervision Organization	PKO	Israel/Palestine	ISR	666					Middle East	2	1	234				1948	ACTIVE	1948-05-29	2020-12-31	UN	1998
1	UNTSO	United Nations Truce Supervision Organization	PKO	Israel/Palestine	ISR	666					Middle East	2	1	234				1948	ACTIVE	1948-05-29	2020-12-31	UN	1999
1	UNTSO	United Nations Truce Supervision Organization	PKO	Israel/Palestine	ISR	666					Middle East	2	1	234				1948	ACTIVE	1948-05-29	2020-12-31	UN	2000
1	UNTSO	United Nations Truce Supervision Organization	PKO	Israel/Palestine	ISR	666					Middle East	2	1	234				1948	ACTIVE	1948-05-29	2020-12-31	UN	2001
1	UNTSO	United Nations Truce Supervision Organization	PKO	Israel/Palestine	ISR	666					Middle East	2	1	234				1948	ACTIVE	1948-05-29	2020-12-31	UN	2002
1	UNTSO	United Nations Truce Supervision Organization	PKO	Israel/Palestine	ISR	666					Middle East	2	1	234				1948	ACTIVE	1948-05-29	2020-12-31	UN	2003
1	UNTSO	United Nations Truce Supervision Organization	PKO	Israel/Palestine	ISR	666					Middle East	2	1	234				1948	ACTIVE	1948-05-29	2020-12-31	UN	2004
1	UNTSO	United Nations Truce Supervision Organization	PKO	Israel/Palestine	ISR	666					Middle East	2	1	234				1948	ACTIVE	1948-05-29	2020-12-31	UN	2005
1	UNTSO	United Nations Truce Supervision Organization	PKO	Israel/Palestine	ISR	666					Middle East	2	1	234				1948	ACTIVE	1948-05-29	2020-12-31	UN	2006
1	UNTSO	United Nations Truce Supervision Organization	PKO	Israel/Palestine	ISR	666					Middle East	2	1	234				1948	ACTIVE	1948-05-29	2020-12-31	UN	2007
1	UNTSO	United Nations Truce Supervision Organization	PKO	Israel/Palestine	ISR	666					Middle East	2	1	234				1948	ACTIVE	1948-05-29	2020-12-31	UN	2008
1	UNTSO	United Nations Truce Supervision Organization	PKO	Israel/Palestine	ISR	666					Middle East	2	1	234				1948	ACTIVE	1948-05-29	2020-12-31	UN	2009
1	UNTSO	United Nations Truce Supervision Organization	PKO	Israel/Palestine	ISR	666					Middle East	2	1	234				1948	ACTIVE	1948-05-29	2020-12-31	UN	2010
1	UNTSO	United Nations Truce Supervision Organization	PKO	Israel/Palestine	ISR	666					Middle East	2	1	234				1948	ACTIVE	1948-05-29	2020-12-31	UN	2011
1	UNTSO	United Nations Truce Supervision Organization	PKO	Israel/Palestine	ISR	666					Middle East	2	1	234				1948	ACTIVE	1948-05-29	2020-12-31	UN	2012
1	UNTSO	United Nations Truce Supervision Organization	PKO	Israel/Palestine	ISR	666					Middle East	2	1	234				1948	ACTIVE	1948-05-29	2020-12-31	UN	2013
1	UNTSO	United Nations Truce Supervision Organization	PKO	Israel/Palestine	ISR	666					Middle East	2	1	234				1948	ACTIVE	1948-05-29	2020-12-31	UN	2014
1	UNTSO	United Nations Truce Supervision Organization	PKO	Israel/Palestine	ISR	666					Middle East	2	1	234				1948	ACTIVE	1948-05-29	2020-12-31	UN	2015
1	UNTSO	United Nations Truce Supervision Organization	PKO	Israel/Palestine	ISR	666					Middle East	2	1	234				1948	ACTIVE	1948-05-29	2020-12-31	UN	2016
1	UNTSO	United Nations Truce Supervision Organization	PKO	Israel/Palestine	ISR	666					Middle East	2	1	234				1948	ACTIVE	1948-05-29	2020-12-31	UN	2017
1	UNTSO	United Nations Truce Supervision Organization	PKO	Israel/Palestine	ISR	666					Middle East	2	1	234				1948	ACTIVE	1948-05-29	2020-12-31	UN	2018
1	UNTSO	United Nations Truce Supervision Organization	PKO	Israel/Palestine	ISR	666					Middle East	2	1	234				1948	ACTIVE	1948-05-29	2020-12-31	UN	2019
1	UNTSO	United Nations Truce Supervision Organization	PKO	Israel/Palestine	ISR	666					Middle East	2	1	234				1948	ACTIVE	1948-05-29	2020-12-31	UN	2020
2	UNMOGIP	United Nations Military Observer Group in India and Pakistan	PKO	Jammu and Kashmir	IND; PAK	750	770				Asia	3	1	218				1951	ACTIVE	1951-01-31	2020-12-31	UN	1991
2	UNMOGIP	United Nations Military Observer Group in India and Pakistan	PKO	Jammu and Kashmir	IND; PAK	750	770				Asia	3	1	218				1951	ACTIVE	1951-01-31	2020-12-31	UN	1992
2	UNMOGIP	United Nations Military Observer Group in India and Pakistan	PKO	Jammu and Kashmir	IND; PAK	750	770				Asia	3	1	218				1951	ACTIVE	1951-01-31	2020-12-31	UN	1993
2	UNMOGIP	United Nations Military Observer Group in India and Pakistan	PKO	Jammu and Kashmir	IND; PAK	750	770				Asia	3	1	218				1951	ACTIVE	1951-01-31	2020-12-31	UN	1994
2	UNMOGIP	United Nations Military Observer Group in India and Pakistan	PKO	Jammu and Kashmir	IND; PAK	750	770				Asia	3	1	218				1951	ACTIVE	1951-01-31	2020-12-31	UN	1995
2	UNMOGIP	United Nations Military Observer Group in India and Pakistan	PKO	Jammu and Kashmir	IND; PAK	750	770				Asia	3	1	218				1951	ACTIVE	1951-01-31	2020-12-31	UN	1996
2	UNMOGIP	United Nations Military Observer Group in India and Pakistan	PKO	Jammu and Kashmir	IND; PAK	750	770				Asia	3	1	218				1951	ACTIVE	1951-01-31	2020-12-31	UN	1997
2	UNMOGIP	United Nations Military Observer Group in India and Pakistan	PKO	Jammu and Kashmir	IND; PAK	750	770				Asia	3	1	218				1951	ACTIVE	1951-01-31	2020-12-31	UN	1998
2	UNMOGIP	United Nations Military Observer Group in India and Pakistan	PKO	Jammu and Kashmir	IND; PAK	750	770				Asia	3	1	218				1951	ACTIVE	1951-01-31	2020-12-31	UN	1999
2	UNMOGIP	United Nations Military Observer Group in India and Pakistan	PKO	Jammu and Kashmir	IND; PAK	750	770				Asia	3	1	218				1951	ACTIVE	1951-01-31	2020-12-31	UN	2000
2	UNMOGIP	United Nations Military Observer Group in India and Pakistan	PKO	Jammu and Kashmir	IND; PAK	750	770				Asia	3	1	218				1951	ACTIVE	1951-01-31	2020-12-31	UN	2001
2	UNMOGIP	United Nations Military Observer Group in India and Pakistan	PKO	Jammu and Kashmir	IND; PAK	750	770				Asia	3	1	218				1951	ACTIVE	1951-01-31	2020-12-31	UN	2002
2	UNMOGIP	United Nations Military Observer Group in India and Pakistan	PKO	Jammu and Kashmir	IND; PAK	750	770				Asia	3	1	218				1951	ACTIVE	1951-01-31	2020-12-31	UN	2003
2	UNMOGIP	United Nations Military Observer Group in India and Pakistan	PKO	Jammu and Kashmir	IND; PAK	750	770				Asia	3	1	218				1951	ACTIVE	1951-01-31	2020-12-31	UN	2004
2	UNMOGIP	United Nations Military Observer Group in India and Pakistan	PKO	Jammu and Kashmir	IND; PAK	750	770				Asia	3	1	218				1951	ACTIVE	1951-01-31	2020-12-31	UN	2005
2	UNMOGIP	United Nations Military Observer Group in India and Pakistan	PKO	Jammu and Kashmir	IND; PAK	750	770				Asia	3	1	218				1951	ACTIVE	1951-01-31	2020-12-31	UN	2006
2	UNMOGIP	United Nations Military Observer Group in India and Pakistan	PKO	Jammu and Kashmir	IND; PAK	750	770				Asia	3	1	218				1951	ACTIVE	1951-01-31	2020-12-31	UN	2007
2	UNMOGIP	United Nations Military Observer Group in India and Pakistan	PKO	Jammu and Kashmir	IND; PAK	750	770				Asia	3	1	218				1951	ACTIVE	1951-01-31	2020-12-31	UN	2008
2	UNMOGIP	United Nations Military Observer Group in India and Pakistan	PKO	Jammu and Kashmir	IND; PAK	750	770				Asia	3	1	218				1951	ACTIVE	1951-01-31	2020-12-31	UN	2009
2	UNMOGIP	United Nations Military Observer Group in India and Pakistan	PKO	Jammu and Kashmir	IND; PAK	750	770				Asia	3	1	218				1951	ACTIVE	1951-01-31	2020-12-31	UN	2010
2	UNMOGIP	United Nations Military Observer Group in India and Pakistan	PKO	Jammu and Kashmir	IND; PAK	750	770				Asia	3	1	218				1951	ACTIVE	1951-01-31	2020-12-31	UN	2011
2	UNMOGIP	United Nations Military Observer Group in India and Pakistan	PKO	Jammu and Kashmir	IND; PAK	750	770				Asia	3	1	218				1951	ACTIVE	1951-01-31	2020-12-31	UN	2012
2	UNMOGIP	United Nations Military Observer Group in India and Pakistan	PKO	Jammu and Kashmir	IND; PAK	750	770				Asia	3	1	218				1951	ACTIVE	1951-01-31	2020-12-31	UN	2013
2	UNMOGIP	United Nations Military Observer Group in India and Pakistan	PKO	Jammu and Kashmir	IND; PAK	750	770				Asia	3	1	218				1951	ACTIVE	1951-01-31	2020-12-31	UN	2014
2	UNMOGIP	United Nations Military Observer Group in India and Pakistan	PKO	Jammu and Kashmir	IND; PAK	750	770				Asia	3	1	218				1951	ACTIVE	1951-01-31	2020-12-31	UN	2015
2	UNMOGIP	United Nations Military Observer Group in India and Pakistan	PKO	Jammu and Kashmir	IND; PAK	750	770				Asia	3	1	218				1951	ACTIVE	1951-01-31	2020-12-31	UN	2016
2	UNMOGIP	United Nations Military Observer Group in India and Pakistan	PKO	Jammu and Kashmir	IND; PAK	750	770				Asia	3	1	218				1951	ACTIVE	1951-01-31	2020-12-31	UN	2017
2	UNMOGIP	United Nations Military Observer Group in India and Pakistan	PKO	Jammu and Kashmir	IND; PAK	750	770				Asia	3	1	218				1951	ACTIVE	1951-01-31	2020-12-31	UN	2018
2	UNMOGIP	United Nations Military Observer Group in India and Pakistan	PKO	Jammu and Kashmir	IND; PAK	750	770				Asia	3	1	218				1951	ACTIVE	1951-01-31	2020-12-31	UN	2019
2	UNMOGIP	United Nations Military Observer Group in India and Pakistan	PKO	Jammu and Kashmir	IND; PAK	750	770				Asia	3	1	218				1951	ACTIVE	1951-01-31	2020-12-31	UN	2020
3	SPECIAL ADVISER CYPRUS	Special Adviser on Cyprus	SE/SA	Cyprus	CYP; TUR	352	640				Europe	1	1	323				1964	ACTIVE	1964-03-04	2020-12-31	UN	1991
3	SPECIAL ADVISER CYPRUS	Special Adviser on Cyprus	SE/SA	Cyprus	CYP; TUR	352	640				Europe	1	1	323				1964	ACTIVE	1964-03-04	2020-12-31	UN	1992
3	SPECIAL ADVISER CYPRUS	Special Adviser on Cyprus	SE/SA	Cyprus	CYP; TUR	352	640				Europe	1	1	323				1964	ACTIVE	1964-03-04	2020-12-31	UN	1993
3	SPECIAL ADVISER CYPRUS	Special Adviser on Cyprus	SE/SA	Cyprus	CYP; TUR	352	640				Europe	1	1	323				1964	ACTIVE	1964-03-04	2020-12-31	UN	1994
3	SPECIAL ADVISER CYPRUS	Special Adviser on Cyprus	SE/SA	Cyprus	CYP; TUR	352	640				Europe	1	1	323				1964	ACTIVE	1964-03-04	2020-12-31	UN	1995
3	SPECIAL ADVISER CYPRUS	Special Adviser on Cyprus	SE/SA	Cyprus	CYP; TUR	352	640				Europe	1	1	323				1964	ACTIVE	1964-03-04	2020-12-31	UN	1996
3	SPECIAL ADVISER CYPRUS	Special Adviser on Cyprus	SE/SA	Cyprus	CYP; TUR	352	640				Europe	1	1	323				1964	ACTIVE	1964-03-04	2020-12-31	UN	1997
3	SPECIAL ADVISER CYPRUS	Special Adviser on Cyprus	SE/SA	Cyprus	CYP; TUR	352	640				Europe	1	1	323				1964	ACTIVE	1964-03-04	2020-12-31	UN	1998
3	SPECIAL ADVISER CYPRUS	Special Adviser on Cyprus	SE/SA	Cyprus	CYP; TUR	352	640				Europe	1	1	323				1964	ACTIVE	1964-03-04	2020-12-31	UN	1999
3	SPECIAL ADVISER CYPRUS	Special Adviser on Cyprus	SE/SA	Cyprus	CYP; TUR	352	640				Europe	1	1	323				1964	ACTIVE	1964-03-04	2020-12-31	UN	2000
3	SPECIAL ADVISER CYPRUS	Special Adviser on Cyprus	SE/SA	Cyprus	CYP; TUR	352	640				Europe	1	1	323				1964	ACTIVE	1964-03-04	2020-12-31	UN	2001
3	SPECIAL ADVISER CYPRUS	Special Adviser on Cyprus	SE/SA	Cyprus	CYP; TUR	352	640				Europe	1	1	323				1964	ACTIVE	1964-03-04	2020-12-31	UN	2002
3	SPECIAL ADVISER CYPRUS	Special Adviser on Cyprus	SE/SA	Cyprus	CYP; TUR	352	640				Europe	1	1	323				1964	ACTIVE	1964-03-04	2020-12-31	UN	2003
3	SPECIAL ADVISER CYPRUS	Special Adviser on Cyprus	SE/SA	Cyprus	CYP; TUR	352	640				Europe	1	1	323				1964	ACTIVE	1964-03-04	2020-12-31	UN	2004
3	SPECIAL ADVISER CYPRUS	Special Adviser on Cyprus	SE/SA	Cyprus	CYP; TUR	352	640				Europe	1	1	323				1964	ACTIVE	1964-03-04	2020-12-31	UN	2005
3	SPECIAL ADVISER CYPRUS	Special Adviser on Cyprus	SE/SA	Cyprus	CYP; TUR	352	640				Europe	1	1	323				1964	ACTIVE	1964-03-04	2020-12-31	UN	2006
3	SPECIAL ADVISER CYPRUS	Special Adviser on Cyprus	SE/SA	Cyprus	CYP; TUR	352	640				Europe	1	1	323				1964	ACTIVE	1964-03-04	2020-12-31	UN	2007
3	SPECIAL ADVISER CYPRUS	Special Adviser on Cyprus	SE/SA	Cyprus	CYP; TUR	352	640				Europe	1	1	323				1964	ACTIVE	1964-03-04	2020-12-31	UN	2008
3	SPECIAL ADVISER CYPRUS	Special Adviser on Cyprus	SE/SA	Cyprus	CYP; TUR	352	640				Europe	1	1	323				1964	ACTIVE	1964-03-04	2020-12-31	UN	2009
3	SPECIAL ADVISER CYPRUS	Special Adviser on Cyprus	SE/SA	Cyprus	CYP; TUR	352	640				Europe	1	1	323				1964	ACTIVE	1964-03-04	2020-12-31	UN	2010
3	SPECIAL ADVISER CYPRUS	Special Adviser on Cyprus	SE/SA	Cyprus	CYP; TUR	352	640				Europe	1	1	323				1964	ACTIVE	1964-03-04	2020-12-31	UN	2011
3	SPECIAL ADVISER CYPRUS	Special Adviser on Cyprus	SE/SA	Cyprus	CYP; TUR	352	640				Europe	1	1	323				1964	ACTIVE	1964-03-04	2020-12-31	UN	2012
3	SPECIAL ADVISER CYPRUS	Special Adviser on Cyprus	SE/SA	Cyprus	CYP; TUR	352	640				Europe	1	1	323				1964	ACTIVE	1964-03-04	2020-12-31	UN	2013
3	SPECIAL ADVISER CYPRUS	Special Adviser on Cyprus	SE/SA	Cyprus	CYP; TUR	352	640				Europe	1	1	323				1964	ACTIVE	1964-03-04	2020-12-31	UN	2014
3	SPECIAL ADVISER CYPRUS	Special Adviser on Cyprus	SE/SA	Cyprus	CYP; TUR	352	640				Europe	1	1	323				1964	ACTIVE	1964-03-04	2020-12-31	UN	2015
3	SPECIAL ADVISER CYPRUS	Special Adviser on Cyprus	SE/SA	Cyprus	CYP; TUR	352	640				Europe	1	1	323				1964	ACTIVE	1964-03-04	2020-12-31	UN	2016
3	SPECIAL ADVISER CYPRUS	Special Adviser on Cyprus	SE/SA	Cyprus	CYP; TUR	352	640				Europe	1	1	323				1964	ACTIVE	1964-03-04	2020-12-31	UN	2017
3	SPECIAL ADVISER CYPRUS	Special Adviser on Cyprus	SE/SA	Cyprus	CYP; TUR	352	640				Europe	1	1	323				1964	ACTIVE	1964-03-04	2020-12-31	UN	2018
3	SPECIAL ADVISER CYPRUS	Special Adviser on Cyprus	SE/SA	Cyprus	CYP; TUR	352	640				Europe	1	1	323				1964	ACTIVE	1964-03-04	2020-12-31	UN	2019
3	SPECIAL ADVISER CYPRUS	Special Adviser on Cyprus	SE/SA	Cyprus	CYP; TUR	352	640				Europe	1	1	323				1964	ACTIVE	1964-03-04	2020-12-31	UN	2020
4	UNFICYP	United Nations Peacekeeping Force in Cyprus	PKO	Cyprus	CYP; TUR	352	640				Europe	1	1	323				1964	ACTIVE	1964-03-04	2020-12-31	UN	1991	0	0	0	0	0	0	0	0	0	0	0	0	0	0	0	0	0	0	0	0	0	0	0	0	0	0
4	UNFICYP	United Nations Peacekeeping Force in Cyprus	PKO	Cyprus	CYP; TUR	352	640				Europe	1	1	323				1964	ACTIVE	1964-03-04	2020-12-31	UN	1992	0	0	0	0	0	0	0	0	0	0	0	0	0	0	0	0	0	0	0	0	0	0	0	0	0	0
4	UNFICYP	United Nations Peacekeeping Force in Cyprus	PKO	Cyprus	CYP; TUR	352	640				Europe	1	1	323				1964	ACTIVE	1964-03-04	2020-12-31	UN	1993	0	0	0	0	0	0	0	0	0	0	0	0	0	0	0	0	0	0	0	0	0	0	0	0	0	0
4	UNFICYP	United Nations Peacekeeping Force in Cyprus	PKO	Cyprus	CYP; TUR	352	640				Europe	1	1	323				1964	ACTIVE	1964-03-04	2020-12-31	UN	1994	0	0	0	0	0	0	0	0	0	0	0	0	0	0	0	0	0	0	0	0	0	0	0	0	0	0
4	UNFICYP	United Nations Peacekeeping Force in Cyprus	PKO	Cyprus	CYP; TUR	352	640				Europe	1	1	323				1964	ACTIVE	1964-03-04	2020-12-31	UN	1995	0	0	0	0	0	0	0	0	0	0	0	0	0	0	0	0	0	0	0	0	0	0	0	0	0	0
4	UNFICYP	United Nations Peacekeeping Force in Cyprus	PKO	Cyprus	CYP; TUR	352	640				Europe	1	1	323				1964	ACTIVE	1964-03-04	2020-12-31	UN	1996	0	0	0	0	0	0	0	0	0	0	0	0	0	0	0	0	0	0	0	0	0	0	0	0	0	0
4	UNFICYP	United Nations Peacekeeping Force in Cyprus	PKO	Cyprus	CYP; TUR	352	640				Europe	1	1	323				1964	ACTIVE	1964-03-04	2020-12-31	UN	1997	0	0	0	0	0	0	0	0	0	0	0	0	0	0	0	0	0	0	0	0	0	0	0	0	0	0
4	UNFICYP	United Nations Peacekeeping Force in Cyprus	PKO	Cyprus	CYP; TUR	352	640				Europe	1	1	323				1964	ACTIVE	1964-03-04	2020-12-31	UN	1998	0	0	0	0	0	1	0	0	0	0	0	0	0	0	0	0	0	0	0	0	0	0	0	1	1	0
4	UNFICYP	United Nations Peacekeeping Force in Cyprus	PKO	Cyprus	CYP; TUR	352	640				Europe	1	1	323				1964	ACTIVE	1964-03-04	2020-12-31	UN	1999	0	0	0	0	0	0	0	0	0	0	0	0	0	0	0	0	0	0	0	0	0	0	0	0	0	0
4	UNFICYP	United Nations Peacekeeping Force in Cyprus	PKO	Cyprus	CYP; TUR	352	640				Europe	1	1	323				1964	ACTIVE	1964-03-04	2020-12-31	UN	2000	0	0	0	0	0	0	0	0	0	0	0	0	0	0	0	0	0	0	0	0	0	0	0	0	0	0
4	UNFICYP	United Nations Peacekeeping Force in Cyprus	PKO	Cyprus	CYP; TUR	352	640				Europe	1	1	323				1964	ACTIVE	1964-03-04	2020-12-31	UN	2001	0	0	0	0	0	0	0	0	0	0	0	0	0	0	0	0	0	0	0	0	0	0	0	0	0	0
4	UNFICYP	United Nations Peacekeeping Force in Cyprus	PKO	Cyprus	CYP; TUR	352	640				Europe	1	1	323				1964	ACTIVE	1964-03-04	2020-12-31	UN	2002	0	0	0	0	0	0	0	0	0	0	0	0	0	0	0	0	0	0	0	0	0	0	0	0	0	0
4	UNFICYP	United Nations Peacekeeping Force in Cyprus	PKO	Cyprus	CYP; TUR	352	640				Europe	1	1	323				1964	ACTIVE	1964-03-04	2020-12-31	UN	2003	0	0	0	0	0	0	0	0	0	0	0	0	0	0	0	0	0	0	0	0	0	0	0	0	0	0
4	UNFICYP	United Nations Peacekeeping Force in Cyprus	PKO	Cyprus	CYP; TUR	352	640				Europe	1	1	323				1964	ACTIVE	1964-03-04	2020-12-31	UN	2004	0	0	0	0	0	0	0	0	0	0	0	0	0	0	0	0	0	0	0	0	0	0	0	0	0	0
4	UNFICYP	United Nations Peacekeeping Force in Cyprus	PKO	Cyprus	CYP; TUR	352	640				Europe	1	1	323				1964	ACTIVE	1964-03-04	2020-12-31	UN	2005	0	0	0	0	0	0	0	0	0	0	0	0	0	0	0	0	0	0	0	0	0	0	0	0	0	0
4	UNFICYP	United Nations Peacekeeping Force in Cyprus	PKO	Cyprus	CYP; TUR	352	640				Europe	1	1	323				1964	ACTIVE	1964-03-04	2020-12-31	UN	2006	0	0	0	0	0	0	0	0	0	0	0	0	0	0	0	0	0	0	0	0	0	0	0	0	0	0
4	UNFICYP	United Nations Peacekeeping Force in Cyprus	PKO	Cyprus	CYP; TUR	352	640				Europe	1	1	323				1964	ACTIVE	1964-03-04	2020-12-31	UN	2007	0	0	0	0	0	0	0	0	0	0	0	0	0	0	0	0	0	0	0	0	0	0	0	0	0	0
4	UNFICYP	United Nations Peacekeeping Force in Cyprus	PKO	Cyprus	CYP; TUR	352	640				Europe	1	1	323				1964	ACTIVE	1964-03-04	2020-12-31	UN	2008	0	0	0	0	0	0	0	0	0	0	0	0	0	0	0	0	0	0	0	0	0	0	0	0	0	0
4	UNFICYP	United Nations Peacekeeping Force in Cyprus	PKO	Cyprus	CYP; TUR	352	640				Europe	1	1	323				1964	ACTIVE	1964-03-04	2020-12-31	UN	2009	0	0	0	0	0	0	0	0	0	0	0	0	0	0	0	0	0	0	0	0	0	0	0	0	0	0
4	UNFICYP	United Nations Peacekeeping Force in Cyprus	PKO	Cyprus	CYP; TUR	352	640				Europe	1	1	323				1964	ACTIVE	1964-03-04	2020-12-31	UN	2010	0	0	0	0	0	0	0	0	0	0	0	0	0	0	0	0	0	0	0	0	0	0	0	0	0	0
4	UNFICYP	United Nations Peacekeeping Force in Cyprus	PKO	Cyprus	CYP; TUR	352	640				Europe	1	1	323				1964	ACTIVE	1964-03-04	2020-12-31	UN	2011	0	0	0	0	0	0	0	0	0	0	0	0	0	0	0	0	0	0	0	0	0	0	0	0	0	0
4	UNFICYP	United Nations Peacekeeping Force in Cyprus	PKO	Cyprus	CYP; TUR	352	640				Europe	1	1	323				1964	ACTIVE	1964-03-04	2020-12-31	UN	2012	0	0	0	0	0	0	0	0	0	0	0	0	0	0	0	0	0	0	0	0	0	0	0	0	0	0
4	UNFICYP	United Nations Peacekeeping Force in Cyprus	PKO	Cyprus	CYP; TUR	352	640				Europe	1	1	323				1964	ACTIVE	1964-03-04	2020-12-31	UN	2013	0	0	0	0	0	0	0	0	0	0	0	0	0	0	0	0	0	0	0	0	0	0	0	0	0	0
4	UNFICYP	United Nations Peacekeeping Force in Cyprus	PKO	Cyprus	CYP; TUR	352	640				Europe	1	1	323				1964	ACTIVE	1964-03-04	2020-12-31	UN	2014	0	0	0	0	0	0	0	0	0	0	0	0	0	0	0	0	0	0	0	0	0	0	0	0	0	0
4	UNFICYP	United Nations Peacekeeping Force in Cyprus	PKO	Cyprus	CYP; TUR	352	640				Europe	1	1	323				1964	ACTIVE	1964-03-04	2020-12-31	UN	2015	0	0	0	0	0	0	0	0	0	0	0	0	0	0	0	0	0	0	0	0	0	0	0	0	0	0
4	UNFICYP	United Nations Peacekeeping Force in Cyprus	PKO	Cyprus	CYP; TUR	352	640				Europe	1	1	323				1964	ACTIVE	1964-03-04	2020-12-31	UN	2016	0	0	0	0	0	0	0	0	0	0	0	0	0	0	0	0	0	0	0	0	0	0	0	0	0	0
4	UNFICYP	United Nations Peacekeeping Force in Cyprus	PKO	Cyprus	CYP; TUR	352	640				Europe	1	1	323				1964	ACTIVE	1964-03-04	2020-12-31	UN	2017	0	0	0	0	0	0	0	0	0	0	0	0	0	0	0	0	0	0	0	0	0	0	0	0	0	0
4	UNFICYP	United Nations Peacekeeping Force in Cyprus	PKO	Cyprus	CYP; TUR	352	640				Europe	1	1	323				1964	ACTIVE	1964-03-04	2020-12-31	UN	2018	0	0	0	0	0	0	0	0	0	0	0	0	0	0	0	0	0	0	0	0	0	0	0	0	0	0
4	UNFICYP	United Nations Peacekeeping Force in Cyprus	PKO	Cyprus	CYP; TUR	352	640				Europe	1	1	323				1964	ACTIVE	1964-03-04	2020-12-31	UN	2019	0	0	0	0	0	0	0	0	0	0	0	0	0	0	0	0	0	0	0	0	0	0	0	0	0	0
4	UNFICYP	United Nations Peacekeeping Force in Cyprus	PKO	Cyprus	CYP; TUR	352	640				Europe	1	1	323				1964	ACTIVE	1964-03-04	2020-12-31	UN	2020	0	0	0	0	0	0	0	0	0	0	0	0	0	0	0	0	0	0	0	0	0	0	0	0	0	0
5	UNDOF	United Nations Disengagement Observer Force	PKO	Golan	SYR; ISR	652	666				Middle East	2	1	302				1974	ACTIVE	1974-05-31	2020-12-31	UN	1991
5	UNDOF	United Nations Disengagement Observer Force	PKO	Golan	SYR; ISR	652	666				Middle East	2	1	302				1974	ACTIVE	1974-05-31	2020-12-31	UN	1992
5	UNDOF	United Nations Disengagement Observer Force	PKO	Golan	SYR; ISR	652	666				Middle East	2	1	302				1974	ACTIVE	1974-05-31	2020-12-31	UN	1993
5	UNDOF	United Nations Disengagement Observer Force	PKO	Golan	SYR; ISR	652	666				Middle East	2	1	302				1974	ACTIVE	1974-05-31	2020-12-31	UN	1994
5	UNDOF	United Nations Disengagement Observer Force	PKO	Golan	SYR; ISR	652	666				Middle East	2	1	302				1974	ACTIVE	1974-05-31	2020-12-31	UN	1995
5	UNDOF	United Nations Disengagement Observer Force	PKO	Golan	SYR; ISR	652	666				Middle East	2	1	302				1974	ACTIVE	1974-05-31	2020-12-31	UN	1996
5	UNDOF	United Nations Disengagement Observer Force	PKO	Golan	SYR; ISR	652	666				Middle East	2	1	302				1974	ACTIVE	1974-05-31	2020-12-31	UN	1997
5	UNDOF	United Nations Disengagement Observer Force	PKO	Golan	SYR; ISR	652	666				Middle East	2	1	302				1974	ACTIVE	1974-05-31	2020-12-31	UN	1998
5	UNDOF	United Nations Disengagement Observer Force	PKO	Golan	SYR; ISR	652	666				Middle East	2	1	302				1974	ACTIVE	1974-05-31	2020-12-31	UN	1999
5	UNDOF	United Nations Disengagement Observer Force	PKO	Golan	SYR; ISR	652	666				Middle East	2	1	302				1974	ACTIVE	1974-05-31	2020-12-31	UN	2000
5	UNDOF	United Nations Disengagement Observer Force	PKO	Golan	SYR; ISR	652	666				Middle East	2	1	302				1974	ACTIVE	1974-05-31	2020-12-31	UN	2001
5	UNDOF	United Nations Disengagement Observer Force	PKO	Golan	SYR; ISR	652	666				Middle East	2	1	302				1974	ACTIVE	1974-05-31	2020-12-31	UN	2002
5	UNDOF	United Nations Disengagement Observer Force	PKO	Golan	SYR; ISR	652	666				Middle East	2	1	302				1974	ACTIVE	1974-05-31	2020-12-31	UN	2003
5	UNDOF	United Nations Disengagement Observer Force	PKO	Golan	SYR; ISR	652	666				Middle East	2	1	302				1974	ACTIVE	1974-05-31	2020-12-31	UN	2004
5	UNDOF	United Nations Disengagement Observer Force	PKO	Golan	SYR; ISR	652	666				Middle East	2	1	302				1974	ACTIVE	1974-05-31	2020-12-31	UN	2005
5	UNDOF	United Nations Disengagement Observer Force	PKO	Golan	SYR; ISR	652	666				Middle East	2	1	302				1974	ACTIVE	1974-05-31	2020-12-31	UN	2006
5	UNDOF	United Nations Disengagement Observer Force	PKO	Golan	SYR; ISR	652	666				Middle East	2	1	302				1974	ACTIVE	1974-05-31	2020-12-31	UN	2007
5	UNDOF	United Nations Disengagement Observer Force	PKO	Golan	SYR; ISR	652	666				Middle East	2	1	302				1974	ACTIVE	1974-05-31	2020-12-31	UN	2008
5	UNDOF	United Nations Disengagement Observer Force	PKO	Golan	SYR; ISR	652	666				Middle East	2	1	302				1974	ACTIVE	1974-05-31	2020-12-31	UN	2009
5	UNDOF	United Nations Disengagement Observer Force	PKO	Golan	SYR; ISR	652	666				Middle East	2	1	302				1974	ACTIVE	1974-05-31	2020-12-31	UN	2010
5	UNDOF	United Nations Disengagement Observer Force	PKO	Golan	SYR; ISR	652	666				Middle East	2	1	302				1974	ACTIVE	1974-05-31	2020-12-31	UN	2011
5	UNDOF	United Nations Disengagement Observer Force	PKO	Golan	SYR; ISR	652	666				Middle East	2	1	302				1974	ACTIVE	1974-05-31	2020-12-31	UN	2012
5	UNDOF	United Nations Disengagement Observer Force	PKO	Golan	SYR; ISR	652	666				Middle East	2	1	302				1974	ACTIVE	1974-05-31	2020-12-31	UN	2013
5	UNDOF	United Nations Disengagement Observer Force	PKO	Golan	SYR; ISR	652	666				Middle East	2	1	302				1974	ACTIVE	1974-05-31	2020-12-31	UN	2014
5	UNDOF	United Nations Disengagement Observer Force	PKO	Golan	SYR; ISR	652	666				Middle East	2	1	302				1974	ACTIVE	1974-05-31	2020-12-31	UN	2015
5	UNDOF	United Nations Disengagement Observer Force	PKO	Golan	SYR; ISR	652	666				Middle East	2	1	302				1974	ACTIVE	1974-05-31	2020-12-31	UN	2016
5	UNDOF	United Nations Disengagement Observer Force	PKO	Golan	SYR; ISR	652	666				Middle East	2	1	302				1974	ACTIVE	1974-05-31	2020-12-31	UN	2017
5	UNDOF	United Nations Disengagement Observer Force	PKO	Golan	SYR; ISR	652	666				Middle East	2	1	302				1974	ACTIVE	1974-05-31	2020-12-31	UN	2018
5	UNDOF	United Nations Disengagement Observer Force	PKO	Golan	SYR; ISR	652	666				Middle East	2	1	302				1974	ACTIVE	1974-05-31	2020-12-31	UN	2019
5	UNDOF	United Nations Disengagement Observer Force	PKO	Golan	SYR; ISR	652	666				Middle East	2	1	302				1974	ACTIVE	1974-05-31	2020-12-31	UN	2020
6	UNIFIL	United Nations Interim Force in Lebanon	PKO	Lebanon	LEB	660	666				Middle East	2	1	426				1978	ACTIVE	1978-03-19	2020-12-31	UN	1991	0	0	0	0	0	0	0	0	0	0	0	0	0	0	0	0	0	0	0	0	0	0	0	0	0	0
6	UNIFIL	United Nations Interim Force in Lebanon	PKO	Lebanon	LEB	660	666				Middle East	2	1	426				1978	ACTIVE	1978-03-19	2020-12-31	UN	1992	0	0	0	0	0	0	0	0	0	0	0	0	0	0	0	0	0	0	0	0	0	0	0	0	0	0
6	UNIFIL	United Nations Interim Force in Lebanon	PKO	Lebanon	LEB	660	666				Middle East	2	1	426				1978	ACTIVE	1978-03-19	2020-12-31	UN	1993	0	0	0	0	0	0	0	0	0	0	0	0	0	0	0	0	0	0	0	0	0	0	0	0	0	0
6	UNIFIL	United Nations Interim Force in Lebanon	PKO	Lebanon	LEB	660	666				Middle East	2	1	426				1978	ACTIVE	1978-03-19	2020-12-31	UN	1994	0	0	0	0	0	0	0	0	0	0	0	0	0	0	0	0	0	0	0	0	0	0	0	0	0	0
6	UNIFIL	United Nations Interim Force in Lebanon	PKO	Lebanon	LEB	660	666				Middle East	2	1	426				1978	ACTIVE	1978-03-19	2020-12-31	UN	1995	0	0	0	0	0	0	0	0	0	0	0	0	0	0	0	0	0	0	0	0	0	0	0	0	0	0
6	UNIFIL	United Nations Interim Force in Lebanon	PKO	Lebanon	LEB	660	666				Middle East	2	1	426				1978	ACTIVE	1978-03-19	2020-12-31	UN	1996	0	0	0	0	0	0	0	0	0	0	0	0	0	0	0	0	0	0	0	0	0	0	0	0	0	0
6	UNIFIL	United Nations Interim Force in Lebanon	PKO	Lebanon	LEB	660	666				Middle East	2	1	426				1978	ACTIVE	1978-03-19	2020-12-31	UN	1997	0	0	0	0	0	0	0	0	0	0	0	0	0	0	0	0	0	0	0	0	0	0	0	0	0	0
6	UNIFIL	United Nations Interim Force in Lebanon	PKO	Lebanon	LEB	660	666				Middle East	2	1	426				1978	ACTIVE	1978-03-19	2020-12-31	UN	1998	0	0	0	0	0	0	0	0	0	0	0	0	0	0	0	0	0	0	0	0	0	0	0	0	0	0
6	UNIFIL	United Nations Interim Force in Lebanon	PKO	Lebanon	LEB	660	666				Middle East	2	1	426				1978	ACTIVE	1978-03-19	2020-12-31	UN	1999	0	0	0	0	0	0	0	0	0	0	0	0	0	0	0	0	0	0	0	0	0	0	0	0	0	0
6	UNIFIL	United Nations Interim Force in Lebanon	PKO	Lebanon	LEB	660	666				Middle East	2	1	426				1978	ACTIVE	1978-03-19	2020-12-31	UN	2000	0	0	0	0	0	0	0	0	0	0	0	0	0	0	0	0	0	0	0	0	0	0	0	0	0	0
6	UNIFIL	United Nations Interim Force in Lebanon	PKO	Lebanon	LEB	660	666				Middle East	2	1	426				1978	ACTIVE	1978-03-19	2020-12-31	UN	2001	0	0	0	0	0	0	0	0	0	0	0	0	0	0	0	0	0	0	0	0	0	0	0	0	0	0
6	UNIFIL	United Nations Interim Force in Lebanon	PKO	Lebanon	LEB	660	666				Middle East	2	1	426				1978	ACTIVE	1978-03-19	2020-12-31	UN	2002	0	0	0	0	0	0	0	0	0	0	0	0	0	0	0	0	0	0	0	0	0	0	0	0	0	0
6	UNIFIL	United Nations Interim Force in Lebanon	PKO	Lebanon	LEB	660	666				Middle East	2	1	426				1978	ACTIVE	1978-03-19	2020-12-31	UN	2003	0	0	0	0	0	0	0	0	0	0	0	0	0	0	0	0	0	0	0	0	0	0	0	0	0	0
6	UNIFIL	United Nations Interim Force in Lebanon	PKO	Lebanon	LEB	660	666				Middle East	2	1	426				1978	ACTIVE	1978-03-19	2020-12-31	UN	2004	0	0	0	0	0	0	0	0	0	0	0	0	0	0	0	0	0	0	0	0	0	0	0	0	0	0
6	UNIFIL	United Nations Interim Force in Lebanon	PKO	Lebanon	LEB	660	666				Middle East	2	1	426				1978	ACTIVE	1978-03-19	2020-12-31	UN	2005	0	0	0	0	0	0	0	0	0	0	0	0	0	0	0	0	0	0	0	0	0	0	0	0	0	0
6	UNIFIL	United Nations Interim Force in Lebanon	PKO	Lebanon	LEB	660	666				Middle East	2	1	426				1978	ACTIVE	1978-03-19	2020-12-31	UN	2006	0	1	0	0	0	1	1	0	1	0	0	0	0	0	0	0	0	0	0	0	0	1	0	0	0	0
6	UNIFIL	United Nations Interim Force in Lebanon	PKO	Lebanon	LEB	660	666				Middle East	2	1	426				1978	ACTIVE	1978-03-19	2020-12-31	UN	2007	0	0	0	0	0	0	0	0	0	0	0	0	0	0	0	0	0	0	0	0	0	0	0	0	0	0
6	UNIFIL	United Nations Interim Force in Lebanon	PKO	Lebanon	LEB	660	666				Middle East	2	1	426				1978	ACTIVE	1978-03-19	2020-12-31	UN	2008	0	0	0	0	0	0	0	0	0	0	0	0	0	0	0	0	0	0	0	0	0	0	0	0	0	0
6	UNIFIL	United Nations Interim Force in Lebanon	PKO	Lebanon	LEB	660	666				Middle East	2	1	426				1978	ACTIVE	1978-03-19	2020-12-31	UN	2009	0	0	0	0	0	0	0	0	0	0	0	0	0	0	0	0	0	0	0	0	0	0	0	0	0	0
6	UNIFIL	United Nations Interim Force in Lebanon	PKO	Lebanon	LEB	660	666				Middle East	2	1	426				1978	ACTIVE	1978-03-19	2020-12-31	UN	2010	0	0	0	0	0	0	0	0	0	0	0	0	0	0	0	0	0	0	0	0	0	0	0	0	0	0
6	UNIFIL	United Nations Interim Force in Lebanon	PKO	Lebanon	LEB	660	666				Middle East	2	1	426				1978	ACTIVE	1978-03-19	2020-12-31	UN	2011	0	0	0	0	0	0	0	0	0	0	0	0	0	0	0	0	0	0	0	0	0	0	0	0	0	0
6	UNIFIL	United Nations Interim Force in Lebanon	PKO	Lebanon	LEB	660	666				Middle East	2	1	426				1978	ACTIVE	1978-03-19	2020-12-31	UN	2012	0	0	0	0	0	0	0	0	0	0	0	0	0	0	0	0	0	0	0	0	0	0	0	0	0	0
6	UNIFIL	United Nations Interim Force in Lebanon	PKO	Lebanon	LEB	660	666				Middle East	2	1	426				1978	ACTIVE	1978-03-19	2020-12-31	UN	2013	0	0	0	0	0	0	0	0	0	0	0	0	0	0	0	0	0	0	0	0	0	0	0	0	0	0
6	UNIFIL	United Nations Interim Force in Lebanon	PKO	Lebanon	LEB	660	666				Middle East	2	1	426				1978	ACTIVE	1978-03-19	2020-12-31	UN	2014	0	0	0	0	0	0	0	0	0	0	0	0	0	0	0	0	0	0	0	0	0	0	0	0	0	0
6	UNIFIL	United Nations Interim Force in Lebanon	PKO	Lebanon	LEB	660	666				Middle East	2	1	426				1978	ACTIVE	1978-03-19	2020-12-31	UN	2015	0	0	0	0	0	0	0	0	0	0	0	0	0	0	0	0	0	0	0	0	0	0	0	0	0	0
6	UNIFIL	United Nations Interim Force in Lebanon	PKO	Lebanon	LEB	660	666				Middle East	2	1	426				1978	ACTIVE	1978-03-19	2020-12-31	UN	2016	0	0	0	0	0	0	0	0	0	0	0	0	0	0	0	0	0	0	0	0	0	0	0	0	0	0
6	UNIFIL	United Nations Interim Force in Lebanon	PKO	Lebanon	LEB	660	666				Middle East	2	1	426				1978	ACTIVE	1978-03-19	2020-12-31	UN	2017	0	0	0	0	0	0	0	0	0	0	0	0	0	0	0	0	0	0	0	0	0	0	0	0	0	0
6	UNIFIL	United Nations Interim Force in Lebanon	PKO	Lebanon	LEB	660	666				Middle East	2	1	426				1978	ACTIVE	1978-03-19	2020-12-31	UN	2018	0	0	0	0	0	0	0	0	0	0	0	0	0	0	0	0	0	0	0	0	0	0	0	0	0	0
6	UNIFIL	United Nations Interim Force in Lebanon	PKO	Lebanon	LEB	660	666				Middle East	2	1	426				1978	ACTIVE	1978-03-19	2020-12-31	UN	2019	0	0	0	0	0	0	0	0	0	0	0	0	0	0	0	0	0	0	0	0	0	0	0	0	0	0
6	UNIFIL	United Nations Interim Force in Lebanon	PKO	Lebanon	LEB	660	666				Middle East	2	1	426				1978	ACTIVE	1978-03-19	2020-12-31	UN	2020	0	0	0	0	0	0	0	0	0	0	0	0	0	0	0	0	0	0	0	0	0	0	0	0	0	0
7	UNIIMOG	United Nations Iran-Iraq Military Observer Group	PKO	Iran/Iraq	IRN; IRQ	630	645				Middle East	2	1	324				1988	1991	1988-08-09	1991-02-28	UN	1991
8	ONUCA	United Nations Observer Group in Central America	PKO	Central America	GUA; HON; SAL; NIC; COS	90	91	92	93	94	Americas	5	1	233	316	336		1989	1992	1989-11-07	1992-01-01	UN	1991
8	ONUCA	United Nations Observer Group in Central America	PKO	Central America	GUA; HON; SAL; NIC; COS	90	91	92	93	94	Americas	5	1	233	316	336		1989	1992	1989-11-07	1992-01-01	UN	1992
9	PERSONAL REPRESENTATIVE GUYANA/VENEZUELA	Personal Representative on the Border Controversy between Guyana and the Bolivarian Republic of Venezuela	SE/SA	Guyana, Venezuela	VEN; GUY	101	110				Americas	5	0					1990	2017	1990-01-01	2017-12-31	UN	1991
9	PERSONAL REPRESENTATIVE GUYANA/VENEZUELA	Personal Representative on the Border Controversy between Guyana and the Bolivarian Republic of Venezuela	SE/SA	Guyana, Venezuela	VEN; GUY	101	110				Americas	5	0					1990	2017	1990-01-01	2017-12-31	UN	1992
9	PERSONAL REPRESENTATIVE GUYANA/VENEZUELA	Personal Representative on the Border Controversy between Guyana and the Bolivarian Republic of Venezuela	SE/SA	Guyana, Venezuela	VEN; GUY	101	110				Americas	5	0					1990	2017	1990-01-01	2017-12-31	UN	1993
9	PERSONAL REPRESENTATIVE GUYANA/VENEZUELA	Personal Representative on the Border Controversy between Guyana and the Bolivarian Republic of Venezuela	SE/SA	Guyana, Venezuela	VEN; GUY	101	110				Americas	5	0					1990	2017	1990-01-01	2017-12-31	UN	1994
9	PERSONAL REPRESENTATIVE GUYANA/VENEZUELA	Personal Representative on the Border Controversy between Guyana and the Bolivarian Republic of Venezuela	SE/SA	Guyana, Venezuela	VEN; GUY	101	110				Americas	5	0					1990	2017	1990-01-01	2017-12-31	UN	1995
9	PERSONAL REPRESENTATIVE GUYANA/VENEZUELA	Personal Representative on the Border Controversy between Guyana and the Bolivarian Republic of Venezuela	SE/SA	Guyana, Venezuela	VEN; GUY	101	110				Americas	5	0					1990	2017	1990-01-01	2017-12-31	UN	1996
9	PERSONAL REPRESENTATIVE GUYANA/VENEZUELA	Personal Representative on the Border Controversy between Guyana and the Bolivarian Republic of Venezuela	SE/SA	Guyana, Venezuela	VEN; GUY	101	110				Americas	5	0					1990	2017	1990-01-01	2017-12-31	UN	1997
9	PERSONAL REPRESENTATIVE GUYANA/VENEZUELA	Personal Representative on the Border Controversy between Guyana and the Bolivarian Republic of Venezuela	SE/SA	Guyana, Venezuela	VEN; GUY	101	110				Americas	5	0					1990	2017	1990-01-01	2017-12-31	UN	1998
9	PERSONAL REPRESENTATIVE GUYANA/VENEZUELA	Personal Representative on the Border Controversy between Guyana and the Bolivarian Republic of Venezuela	SE/SA	Guyana, Venezuela	VEN; GUY	101	110				Americas	5	0					1990	2017	1990-01-01	2017-12-31	UN	1999
9	PERSONAL REPRESENTATIVE GUYANA/VENEZUELA	Personal Representative on the Border Controversy between Guyana and the Bolivarian Republic of Venezuela	SE/SA	Guyana, Venezuela	VEN; GUY	101	110				Americas	5	0					1990	2017	1990-01-01	2017-12-31	UN	2000
9	PERSONAL REPRESENTATIVE GUYANA/VENEZUELA	Personal Representative on the Border Controversy between Guyana and the Bolivarian Republic of Venezuela	SE/SA	Guyana, Venezuela	VEN; GUY	101	110				Americas	5	0					1990	2017	1990-01-01	2017-12-31	UN	2001
9	PERSONAL REPRESENTATIVE GUYANA/VENEZUELA	Personal Representative on the Border Controversy between Guyana and the Bolivarian Republic of Venezuela	SE/SA	Guyana, Venezuela	VEN; GUY	101	110				Americas	5	0					1990	2017	1990-01-01	2017-12-31	UN	2002
9	PERSONAL REPRESENTATIVE GUYANA/VENEZUELA	Personal Representative on the Border Controversy between Guyana and the Bolivarian Republic of Venezuela	SE/SA	Guyana, Venezuela	VEN; GUY	101	110				Americas	5	0					1990	2017	1990-01-01	2017-12-31	UN	2003
9	PERSONAL REPRESENTATIVE GUYANA/VENEZUELA	Personal Representative on the Border Controversy between Guyana and the Bolivarian Republic of Venezuela	SE/SA	Guyana, Venezuela	VEN; GUY	101	110				Americas	5	0					1990	2017	1990-01-01	2017-12-31	UN	2004
9	PERSONAL REPRESENTATIVE GUYANA/VENEZUELA	Personal Representative on the Border Controversy between Guyana and the Bolivarian Republic of Venezuela	SE/SA	Guyana, Venezuela	VEN; GUY	101	110				Americas	5	0					1990	2017	1990-01-01	2017-12-31	UN	2005
9	PERSONAL REPRESENTATIVE GUYANA/VENEZUELA	Personal Representative on the Border Controversy between Guyana and the Bolivarian Republic of Venezuela	SE/SA	Guyana, Venezuela	VEN; GUY	101	110				Americas	5	0					1990	2017	1990-01-01	2017-12-31	UN	2006
9	PERSONAL REPRESENTATIVE GUYANA/VENEZUELA	Personal Representative on the Border Controversy between Guyana and the Bolivarian Republic of Venezuela	SE/SA	Guyana, Venezuela	VEN; GUY	101	110				Americas	5	0					1990	2017	1990-01-01	2017-12-31	UN	2007
9	PERSONAL REPRESENTATIVE GUYANA/VENEZUELA	Personal Representative on the Border Controversy between Guyana and the Bolivarian Republic of Venezuela	SE/SA	Guyana, Venezuela	VEN; GUY	101	110				Americas	5	0					1990	2017	1990-01-01	2017-12-31	UN	2008
9	PERSONAL REPRESENTATIVE GUYANA/VENEZUELA	Personal Representative on the Border Controversy between Guyana and the Bolivarian Republic of Venezuela	SE/SA	Guyana, Venezuela	VEN; GUY	101	110				Americas	5	0					1990	2017	1990-01-01	2017-12-31	UN	2009
9	PERSONAL REPRESENTATIVE GUYANA/VENEZUELA	Personal Representative on the Border Controversy between Guyana and the Bolivarian Republic of Venezuela	SE/SA	Guyana, Venezuela	VEN; GUY	101	110				Americas	5	0					1990	2017	1990-01-01	2017-12-31	UN	2010
9	PERSONAL REPRESENTATIVE GUYANA/VENEZUELA	Personal Representative on the Border Controversy between Guyana and the Bolivarian Republic of Venezuela	SE/SA	Guyana, Venezuela	VEN; GUY	101	110				Americas	5	0					1990	2017	1990-01-01	2017-12-31	UN	2011
9	PERSONAL REPRESENTATIVE GUYANA/VENEZUELA	Personal Representative on the Border Controversy between Guyana and the Bolivarian Republic of Venezuela	SE/SA	Guyana, Venezuela	VEN; GUY	101	110				Americas	5	0					1990	2017	1990-01-01	2017-12-31	UN	2012
9	PERSONAL REPRESENTATIVE GUYANA/VENEZUELA	Personal Representative on the Border Controversy between Guyana and the Bolivarian Republic of Venezuela	SE/SA	Guyana, Venezuela	VEN; GUY	101	110				Americas	5	0					1990	2017	1990-01-01	2017-12-31	UN	2013
9	PERSONAL REPRESENTATIVE GUYANA/VENEZUELA	Personal Representative on the Border Controversy between Guyana and the Bolivarian Republic of Venezuela	SE/SA	Guyana, Venezuela	VEN; GUY	101	110				Americas	5	0					1990	2017	1990-01-01	2017-12-31	UN	2014
9	PERSONAL REPRESENTATIVE GUYANA/VENEZUELA	Personal Representative on the Border Controversy between Guyana and the Bolivarian Republic of Venezuela	SE/SA	Guyana, Venezuela	VEN; GUY	101	110				Americas	5	0					1990	2017	1990-01-01	2017-12-31	UN	2015
9	PERSONAL REPRESENTATIVE GUYANA/VENEZUELA	Personal Representative on the Border Controversy between Guyana and the Bolivarian Republic of Venezuela	SE/SA	Guyana, Venezuela	VEN; GUY	101	110				Americas	5	0					1990	2017	1990-01-01	2017-12-31	UN	2016
9	PERSONAL REPRESENTATIVE GUYANA/VENEZUELA	Personal Representative on the Border Controversy between Guyana and the Bolivarian Republic of Venezuela	SE/SA	Guyana, Venezuela	VEN; GUY	101	110				Americas	5	0					1990	2017	1990-01-01	2017-12-31	UN	2017
10	ONUVEH	United Nations Observer Group for the Verification of Elections in Haiti	SPM	Haiti	HAI	41					Americas	5	1	381				1990	1991	1990-10-10	1991-02-07	UN	1991
11	UNSCOM	United Nations Special Commission	SPM	Iraq	IRQ; KUW	645	690				Middle East	2	1	371				1991	1999	1991-04-03	1999-12-17	UN	1991	0	0	0	1	0	0	0	0	0	0	0	0	0	0	0	0	0	0	0	0	0	0	0	0	0	0
11	UNSCOM	United Nations Special Commission	SPM	Iraq	IRQ; KUW	645	690				Middle East	2	1	371				1991	1999	1991-04-03	1999-12-17	UN	1992	0	0	0	0	0	0	0	0	0	0	0	0	0	0	0	0	0	0	0	0	0	0	0	0	0	0
11	UNSCOM	United Nations Special Commission	SPM	Iraq	IRQ; KUW	645	690				Middle East	2	1	371				1991	1999	1991-04-03	1999-12-17	UN	1993	0	0	0	0	0	0	0	0	0	0	0	0	0	0	0	0	0	0	0	0	0	0	0	0	0	0
11	UNSCOM	United Nations Special Commission	SPM	Iraq	IRQ; KUW	645	690				Middle East	2	1	371				1991	1999	1991-04-03	1999-12-17	UN	1994	0	0	0	0	0	0	0	0	0	0	0	0	0	0	0	0	0	0	0	0	0	0	0	0	0	0
11	UNSCOM	United Nations Special Commission	SPM	Iraq	IRQ; KUW	645	690				Middle East	2	1	371				1991	1999	1991-04-03	1999-12-17	UN	1995	0	0	0	0	0	0	0	0	0	0	0	0	0	0	0	0	0	0	0	0	0	0	0	0	0	0
11	UNSCOM	United Nations Special Commission	SPM	Iraq	IRQ; KUW	645	690				Middle East	2	1	371				1991	1999	1991-04-03	1999-12-17	UN	1996	0	0	0	0	0	0	0	0	0	0	0	0	0	0	0	0	0	0	0	0	0	0	0	0	0	0
11	UNSCOM	United Nations Special Commission	SPM	Iraq	IRQ; KUW	645	690				Middle East	2	1	371				1991	1999	1991-04-03	1999-12-17	UN	1997	0	0	0	0	0	0	0	0	0	0	0	0	0	0	0	0	0	0	0	0	0	0	0	0	0	0
11	UNSCOM	United Nations Special Commission	SPM	Iraq	IRQ; KUW	645	690				Middle East	2	1	371				1991	1999	1991-04-03	1999-12-17	UN	1998	0	0	0	0	0	0	0	0	0	0	0	0	0	0	0	0	0	0	0	0	0	0	0	0	0	0
11	UNSCOM	United Nations Special Commission	SPM	Iraq	IRQ; KUW	645	690				Middle East	2	1	371				1991	1999	1991-04-03	1999-12-17	UN	1999	0	0	0	0	0	0	0	0	0	0	0	0	0	0	0	0	0	0	0	0	0	0	0	0	0	0
12	UNIKOM	United Nations Iraq-Kuwait Observation Mission	PKO	Iraq	IRQ; KUW	645	690				Middle East	2	1	371				1991	2003	1991-04-09	2003-10-06	UN	1991	0	0	0	0	0	0	1	0	0	0	0	0	0	0	0	0	0	0	0	0	0	0	0	0	0	0
12	UNIKOM	United Nations Iraq-Kuwait Observation Mission	PKO	Iraq	IRQ; KUW	645	690				Middle East	2	1	371				1991	2003	1991-04-09	2003-10-06	UN	1992	0	0	0	0	0	0	0	0	0	0	0	0	0	0	0	0	0	0	0	0	0	0	0	0	0	0
12	UNIKOM	United Nations Iraq-Kuwait Observation Mission	PKO	Iraq	IRQ; KUW	645	690				Middle East	2	1	371				1991	2003	1991-04-09	2003-10-06	UN	1993	0	0	0	0	0	0	0	0	0	0	0	0	0	0	0	0	0	0	0	0	0	0	0	0	0	0
12	UNIKOM	United Nations Iraq-Kuwait Observation Mission	PKO	Iraq	IRQ; KUW	645	690				Middle East	2	1	371				1991	2003	1991-04-09	2003-10-06	UN	1994	0	0	0	0	0	0	0	0	0	0	0	0	0	0	0	0	0	0	0	0	0	0	0	0	0	0
12	UNIKOM	United Nations Iraq-Kuwait Observation Mission	PKO	Iraq	IRQ; KUW	645	690				Middle East	2	1	371				1991	2003	1991-04-09	2003-10-06	UN	1995	0	0	0	0	0	0	0	0	0	0	0	0	0	0	0	0	0	0	0	0	0	0	0	0	0	0
12	UNIKOM	United Nations Iraq-Kuwait Observation Mission	PKO	Iraq	IRQ; KUW	645	690				Middle East	2	1	371				1991	2003	1991-04-09	2003-10-06	UN	1996	0	0	0	0	0	0	0	0	0	0	0	0	0	0	0	0	0	0	0	0	0	0	0	0	0	0
12	UNIKOM	United Nations Iraq-Kuwait Observation Mission	PKO	Iraq	IRQ; KUW	645	690				Middle East	2	1	371				1991	2003	1991-04-09	2003-10-06	UN	1997	0	0	0	0	0	0	0	0	0	0	0	0	0	0	0	0	0	0	0	0	0	0	0	0	0	0
12	UNIKOM	United Nations Iraq-Kuwait Observation Mission	PKO	Iraq	IRQ; KUW	645	690				Middle East	2	1	371				1991	2003	1991-04-09	2003-10-06	UN	1998	0	0	0	0	0	0	0	0	0	0	0	0	0	0	0	0	0	0	0	0	0	0	0	0	0	0
12	UNIKOM	United Nations Iraq-Kuwait Observation Mission	PKO	Iraq	IRQ; KUW	645	690				Middle East	2	1	371				1991	2003	1991-04-09	2003-10-06	UN	1999	0	0	0	0	0	0	0	0	0	0	0	0	0	0	0	0	0	0	0	0	0	0	0	0	0	0
12	UNIKOM	United Nations Iraq-Kuwait Observation Mission	PKO	Iraq	IRQ; KUW	645	690				Middle East	2	1	371				1991	2003	1991-04-09	2003-10-06	UN	2000	0	0	0	0	0	0	0	0	0	0	0	0	0	0	0	0	0	0	0	0	0	0	0	0	0	0
12	UNIKOM	United Nations Iraq-Kuwait Observation Mission	PKO	Iraq	IRQ; KUW	645	690				Middle East	2	1	371				1991	2003	1991-04-09	2003-10-06	UN	2001	0	0	0	0	0	0	0	0	0	0	0	0	0	0	0	0	0	0	0	0	0	0	0	0	0	0
12	UNIKOM	United Nations Iraq-Kuwait Observation Mission	PKO	Iraq	IRQ; KUW	645	690				Middle East	2	1	371				1991	2003	1991-04-09	2003-10-06	UN	2002	0	0	0	0	0	0	0	0	0	0	0	0	0	0	0	0	0	0	0	0	0	0	0	0	0	0
12	UNIKOM	United Nations Iraq-Kuwait Observation Mission	PKO	Iraq	IRQ; KUW	645	690				Middle East	2	1	371				1991	2003	1991-04-09	2003-10-06	UN	2003	0	0	0	0	0	0	0	0	0	0	0	0	0	0	0	0	0	0	0	0	0	0	0	0	0	0
13	MINURSO	United Nations Mission for the Referendum in Western Sahara	PKO	Western Sahara	MOR	600					Africa	4	1	331				1991	ACTIVE	1991-04-29	2020-12-31	UN	1991	0	1	1	0	0	0	1	0	1	0	0	0	0	1	0	0	0	0	0	0	0	0	0	0	0	0
13	MINURSO	United Nations Mission for the Referendum in Western Sahara	PKO	Western Sahara	MOR	600					Africa	4	1	331				1991	ACTIVE	1991-04-29	2020-12-31	UN	1992	0	0	0	0	0	0	0	0	0	0	0	0	0	0	0	0	0	0	0	0	0	0	0	0	0	0
13	MINURSO	United Nations Mission for the Referendum in Western Sahara	PKO	Western Sahara	MOR	600					Africa	4	1	331				1991	ACTIVE	1991-04-29	2020-12-31	UN	1993	0	0	0	0	0	0	0	0	0	0	0	0	0	0	0	0	0	0	0	0	0	0	0	0	0	0
13	MINURSO	United Nations Mission for the Referendum in Western Sahara	PKO	Western Sahara	MOR	600					Africa	4	1	331				1991	ACTIVE	1991-04-29	2020-12-31	UN	1994	0	0	0	0	0	0	0	0	0	0	0	0	0	0	0	0	0	0	0	0	0	0	0	0	0	0
13	MINURSO	United Nations Mission for the Referendum in Western Sahara	PKO	Western Sahara	MOR	600					Africa	4	1	331				1991	ACTIVE	1991-04-29	2020-12-31	UN	1995	0	0	0	0	0	0	0	0	0	0	0	0	0	0	0	0	0	0	0	0	0	0	0	0	0	0
13	MINURSO	United Nations Mission for the Referendum in Western Sahara	PKO	Western Sahara	MOR	600					Africa	4	1	331				1991	ACTIVE	1991-04-29	2020-12-31	UN	1996	0	0	0	0	0	0	0	0	0	0	0	0	0	0	0	0	0	0	0	0	0	0	0	0	0	0
13	MINURSO	United Nations Mission for the Referendum in Western Sahara	PKO	Western Sahara	MOR	600					Africa	4	1	331				1991	ACTIVE	1991-04-29	2020-12-31	UN	1997	0	0	0	0	0	0	0	0	0	0	0	0	0	0	0	0	0	0	0	0	0	0	0	0	0	0
13	MINURSO	United Nations Mission for the Referendum in Western Sahara	PKO	Western Sahara	MOR	600					Africa	4	1	331				1991	ACTIVE	1991-04-29	2020-12-31	UN	1998	0	0	0	0	0	0	0	0	0	0	0	0	0	0	0	0	0	0	0	0	0	0	0	0	0	0
13	MINURSO	United Nations Mission for the Referendum in Western Sahara	PKO	Western Sahara	MOR	600					Africa	4	1	331				1991	ACTIVE	1991-04-29	2020-12-31	UN	1999	0	0	0	0	0	0	0	0	0	0	0	0	0	0	0	0	0	0	0	0	0	0	0	0	0	0
13	MINURSO	United Nations Mission for the Referendum in Western Sahara	PKO	Western Sahara	MOR	600					Africa	4	1	331				1991	ACTIVE	1991-04-29	2020-12-31	UN	2000	0	0	0	0	0	0	0	0	0	0	0	0	0	0	0	0	0	0	0	0	0	0	0	0	0	0
13	MINURSO	United Nations Mission for the Referendum in Western Sahara	PKO	Western Sahara	MOR	600					Africa	4	1	331				1991	ACTIVE	1991-04-29	2020-12-31	UN	2001	0	0	0	0	0	0	0	0	0	0	0	0	0	0	0	0	0	0	0	0	0	0	0	0	0	0
13	MINURSO	United Nations Mission for the Referendum in Western Sahara	PKO	Western Sahara	MOR	600					Africa	4	1	331				1991	ACTIVE	1991-04-29	2020-12-31	UN	2002	0	0	0	0	0	0	0	0	0	0	0	0	0	0	0	0	0	0	0	0	0	0	0	0	0	0
13	MINURSO	United Nations Mission for the Referendum in Western Sahara	PKO	Western Sahara	MOR	600					Africa	4	1	331				1991	ACTIVE	1991-04-29	2020-12-31	UN	2003	0	0	0	0	0	0	0	0	0	0	0	0	0	0	0	0	0	0	0	0	0	0	0	0	0	0
13	MINURSO	United Nations Mission for the Referendum in Western Sahara	PKO	Western Sahara	MOR	600					Africa	4	1	331				1991	ACTIVE	1991-04-29	2020-12-31	UN	2004	0	0	0	0	0	0	0	0	0	0	0	0	0	0	0	0	0	0	0	0	0	0	0	0	0	0
13	MINURSO	United Nations Mission for the Referendum in Western Sahara	PKO	Western Sahara	MOR	600					Africa	4	1	331				1991	ACTIVE	1991-04-29	2020-12-31	UN	2005	0	0	0	0	0	0	0	0	0	0	0	0	0	0	0	0	0	0	0	0	0	0	0	0	0	0
13	MINURSO	United Nations Mission for the Referendum in Western Sahara	PKO	Western Sahara	MOR	600					Africa	4	1	331				1991	ACTIVE	1991-04-29	2020-12-31	UN	2006	0	0	0	0	0	0	0	0	0	0	0	0	0	0	0	0	0	0	0	0	0	0	0	0	0	0
13	MINURSO	United Nations Mission for the Referendum in Western Sahara	PKO	Western Sahara	MOR	600					Africa	4	1	331				1991	ACTIVE	1991-04-29	2020-12-31	UN	2007	0	0	0	0	0	0	0	0	0	0	0	0	0	0	0	0	0	0	0	0	0	0	0	0	0	0
13	MINURSO	United Nations Mission for the Referendum in Western Sahara	PKO	Western Sahara	MOR	600					Africa	4	1	331				1991	ACTIVE	1991-04-29	2020-12-31	UN	2008	0	0	0	0	0	0	0	0	0	0	0	0	0	0	0	0	0	0	0	0	0	0	0	0	0	0
13	MINURSO	United Nations Mission for the Referendum in Western Sahara	PKO	Western Sahara	MOR	600					Africa	4	1	331				1991	ACTIVE	1991-04-29	2020-12-31	UN	2009	0	0	0	0	0	0	0	0	0	0	0	0	0	0	0	0	0	0	0	0	0	0	0	0	0	0
13	MINURSO	United Nations Mission for the Referendum in Western Sahara	PKO	Western Sahara	MOR	600					Africa	4	1	331				1991	ACTIVE	1991-04-29	2020-12-31	UN	2010	0	0	0	0	0	0	0	0	0	0	0	0	0	0	0	0	0	0	0	0	0	0	0	0	0	0
13	MINURSO	United Nations Mission for the Referendum in Western Sahara	PKO	Western Sahara	MOR	600					Africa	4	1	331				1991	ACTIVE	1991-04-29	2020-12-31	UN	2011	0	0	0	0	0	0	0	0	0	0	0	0	0	0	0	0	0	0	0	0	0	0	0	0	0	0
13	MINURSO	United Nations Mission for the Referendum in Western Sahara	PKO	Western Sahara	MOR	600					Africa	4	1	331				1991	ACTIVE	1991-04-29	2020-12-31	UN	2012	0	0	0	0	0	0	0	0	0	0	0	0	0	0	0	0	0	0	0	0	0	0	0	0	0	0
13	MINURSO	United Nations Mission for the Referendum in Western Sahara	PKO	Western Sahara	MOR	600					Africa	4	1	331				1991	ACTIVE	1991-04-29	2020-12-31	UN	2013	0	0	0	0	0	0	0	0	0	0	0	0	0	0	0	0	0	0	0	0	0	0	0	0	0	0
13	MINURSO	United Nations Mission for the Referendum in Western Sahara	PKO	Western Sahara	MOR	600					Africa	4	1	331				1991	ACTIVE	1991-04-29	2020-12-31	UN	2014	0	0	0	0	0	0	0	0	0	0	0	0	0	0	0	0	0	0	0	0	0	0	0	0	0	0
13	MINURSO	United Nations Mission for the Referendum in Western Sahara	PKO	Western Sahara	MOR	600					Africa	4	1	331				1991	ACTIVE	1991-04-29	2020-12-31	UN	2015	0	0	0	0	0	0	0	0	0	0	0	0	0	0	0	0	0	0	0	0	0	0	0	0	0	0
13	MINURSO	United Nations Mission for the Referendum in Western Sahara	PKO	Western Sahara	MOR	600					Africa	4	1	331				1991	ACTIVE	1991-04-29	2020-12-31	UN	2016	0	0	0	0	0	0	0	0	0	0	0	0	0	0	0	0	0	0	0	0	0	0	0	0	0	0
13	MINURSO	United Nations Mission for the Referendum in Western Sahara	PKO	Western Sahara	MOR	600					Africa	4	1	331				1991	ACTIVE	1991-04-29	2020-12-31	UN	2017	0	0	0	0	0	0	0	0	0	0	0	0	0	0	0	0	0	0	0	0	0	0	0	0	0	0
13	MINURSO	United Nations Mission for the Referendum in Western Sahara	PKO	Western Sahara	MOR	600					Africa	4	1	331				1991	ACTIVE	1991-04-29	2020-12-31	UN	2018	0	0	0	0	0	0	0	0	0	0	0	0	0	0	0	0	0	0	0	0	0	0	0	0	0	0
13	MINURSO	United Nations Mission for the Referendum in Western Sahara	PKO	Western Sahara	MOR	600					Africa	4	1	331				1991	ACTIVE	1991-04-29	2020-12-31	UN	2019	0	0	0	0	0	0	0	0	0	0	0	0	0	0	0	0	0	0	0	0	0	0	0	0	0	0
13	MINURSO	United Nations Mission for the Referendum in Western Sahara	PKO	Western Sahara	MOR	600					Africa	4	1	331				1991	ACTIVE	1991-04-29	2020-12-31	UN	2020	0	0	0	0	0	0	0	0	0	0	0	0	0	0	0	0	0	0	0	0	0	0	0	0	0	0
14	ONUSAL	United Nations Observer Mission in El Salvador	PKO	El Salvador	SAL	92					Americas	5	1	316				1991	1995	1991-05-20	1995-04-01	UN	1991	0	0	0	0	0	0	0	0	0	0	0	0	0	0	0	0	1	0	0	0	0	0	0	0	0	0
14	ONUSAL	United Nations Observer Mission in El Salvador	PKO	El Salvador	SAL	92					Americas	5	1	316				1991	1995	1991-05-20	1995-04-01	UN	1992	0	0	0	0	1	0	1	1	0	0	0	0	1	0	0	0	0	0	0	0	0	0	0	0	0	0
14	ONUSAL	United Nations Observer Mission in El Salvador	PKO	El Salvador	SAL	92					Americas	5	1	316				1991	1995	1991-05-20	1995-04-01	UN	1993	0	0	0	0	0	0	0	0	0	0	0	0	0	1	0	0	0	0	0	0	0	0	0	0	0	0
14	ONUSAL	United Nations Observer Mission in El Salvador	PKO	El Salvador	SAL	92					Americas	5	1	316				1991	1995	1991-05-20	1995-04-01	UN	1994	0	0	0	0	0	0	0	0	0	0	0	0	0	0	0	0	0	0	0	0	0	0	0	0	0	0
14	ONUSAL	United Nations Observer Mission in El Salvador	PKO	El Salvador	SAL	92					Americas	5	1	316				1991	1995	1991-05-20	1995-04-01	UN	1995	0	0	0	0	0	0	0	0	0	0	0	0	0	0	0	0	0	0	0	0	0	0	0	0	0	0
15	UNAVEM II	United Nations Angola Verification Mission II	PKO	Angola	ANG	540					Africa	4	1	327				1991	1995	1991-05-30	1995-02-08	UN	1991	0	0	0	0	0	0	1	1	0	0	0	0	0	0	0	0	0	0	0	0	0	0	0	0	0	0
15	UNAVEM II	United Nations Angola Verification Mission II	PKO	Angola	ANG	540					Africa	4	1	327				1991	1995	1991-05-30	1995-02-08	UN	1992	0	0	0	0	0	0	0	0	0	0	0	0	0	1	0	1	0	0	0	0	0	0	0	0	0	0
15	UNAVEM II	United Nations Angola Verification Mission II	PKO	Angola	ANG	540					Africa	4	1	327				1991	1995	1991-05-30	1995-02-08	UN	1993	0	0	0	0	0	1	0	0	0	0	0	0	0	0	0	0	0	0	0	0	0	0	0	0	0	0
15	UNAVEM II	United Nations Angola Verification Mission II	PKO	Angola	ANG	540					Africa	4	1	327				1991	1995	1991-05-30	1995-02-08	UN	1994	0	0	0	0	1	0	0	0	0	0	0	0	0	0	0	0	0	0	0	0	0	0	0	1	0	0
15	UNAVEM II	United Nations Angola Verification Mission II	PKO	Angola	ANG	540					Africa	4	1	327				1991	1995	1991-05-30	1995-02-08	UN	1995	0	0	0	0	0	0	0	0	0	0	0	0	0	0	0	0	0	0	0	0	0	0	0	0	0	0
16	UNAMIC	United Nations Advance Mission in Cambodia	PKO	Cambodia	CAM	811					Asia	3	1	300				1991	1992	1991-10-16	1992-03-15	UN	1991	0	0	0	0	0	0	1	0	0	0	0	0	0	0	0	0	0	0	0	0	0	0	0	0	0	0
16	UNAMIC	United Nations Advance Mission in Cambodia	PKO	Cambodia	CAM	811					Asia	3	1	300				1991	1992	1991-10-16	1992-03-15	UN	1992	0	0	1	0	0	0	0	0	0	0	0	0	0	0	0	0	0	1	0	0	0	0	0	0	0	0
17	UNPROFOR	United Nations Protection Force	PKO	Bosnia & Herzegovina	CRO; BOS	344	346				Europe	1	1	389	390	397	398	1992	1995	1992-02-21	1995-12-20	UN	1992	0	1	0	0	0	1	1	1	0	0	1	0	0	0	0	0	0	0	0	0	0	0	0	0	0	0
17	UNPROFOR	United Nations Protection Force	PKO	Bosnia & Herzegovina	CRO; BOS	344	346				Europe	1	1	389	390	397	398	1992	1995	1992-02-21	1995-12-20	UN	1993	0	0	0	0	0	0	0	0	0	0	0	0	0	0	0	0	0	0	0	0	0	0	0	0	0	0
17	UNPROFOR	United Nations Protection Force	PKO	Bosnia & Herzegovina	CRO; BOS	344	346				Europe	1	1	389	390	397	398	1992	1995	1992-02-21	1995-12-20	UN	1994	0	0	0	0	1	0	0	0	0	0	0	0	0	0	0	0	0	0	0	0	0	0	0	0	0	0
17	UNPROFOR	United Nations Protection Force	PKO	Bosnia & Herzegovina	CRO; BOS	344	346				Europe	1	1	389	390	397	398	1992	1995	1992-02-21	1995-12-20	UN	1995	0	0	0	0	0	0	0	0	0	0	0	0	0	0	0	0	0	0	0	0	0	0	0	0	0	0
18	UNTAC	United Nations Transitional Authority in Cambodia	PKO	Cambodia	CAM	811					Asia	3	1	300				1992	1993	1992-02-28	1993-09-24	UN	1992	0	1	1	0	0	0	1	1	1	0	0	0	1	1	1	1	1	1	0	0	0	0	0	0	0	0
18	UNTAC	United Nations Transitional Authority in Cambodia	PKO	Cambodia	CAM	811					Asia	3	1	300				1992	1993	1992-02-28	1993-09-24	UN	1993	0	0	0	0	0	0	0	0	0	0	0	0	0	0	0	0	0	0	0	0	0	0	0	0	0	0
19	UNOSOM I	United Nations Operation in Somalia I	PKO	Somalia	SOM	520					Africa	4	1	337				1992	1993	1992-04-24	1993-03-26	UN	1992	0	0	0	0	0	1	1	0	0	0	1	0	0	0	0	0	0	0	0	0	0	0	0	0	0	0
19	UNOSOM I	United Nations Operation in Somalia I	PKO	Somalia	SOM	520					Africa	4	1	337				1992	1993	1992-04-24	1993-03-26	UN	1993	0	0	0	0	0	0	0	0	0	0	0	0	0	0	0	0	0	0	0	0	0	0	0	0	0	0
20	ONUMOZ	United Nations Operation in Mozambique	PKO	Mozambique	MZM	541					Africa	4	1	332				1992	1994	1992-12-16	1994-12-09	UN	1992	0	0	0	0	0	0	1	0	1	0	1	0	1	1	0	0	0	0	0	0	0	0	0	0	0	0
20	ONUMOZ	United Nations Operation in Mozambique	PKO	Mozambique	MZM	541					Africa	4	1	332				1992	1994	1992-12-16	1994-12-09	UN	1993	0	0	0	0	0	0	0	0	0	0	0	0	0	0	0	0	0	0	0	0	0	0	0	0	0	0
20	ONUMOZ	United Nations Operation in Mozambique	PKO	Mozambique	MZM	541					Africa	4	1	332				1992	1994	1992-12-16	1994-12-09	UN	1994	0	0	0	0	0	0	0	1	0	0	0	0	0	0	0	0	0	0	0	0	0	0	0	0	0	0
21	UNOB	United Nations Office in Burundi	SPM	Burundi	BUI	516					Africa	4	1	287				1993	2004	1993-11-01	2004-05-31	UN	1993	0	0	0	0	1	0	0	0	0	0	0	0	0	0	0	0	0	0	0	0	0	0	0	0	0	0
21	UNOB	United Nations Office in Burundi	SPM	Burundi	BUI	516					Africa	4	1	287				1993	2004	1993-11-01	2004-05-31	UN	1994	0	0	0	0	0	0	0	0	0	0	0	0	0	0	0	0	0	0	0	0	0	0	0	0	0	0
21	UNOB	United Nations Office in Burundi	SPM	Burundi	BUI	516					Africa	4	1	287				1993	2004	1993-11-01	2004-05-31	UN	1995	0	0	0	0	0	0	0	0	0	0	0	0	0	0	0	0	0	0	0	0	0	0	0	0	0	0
21	UNOB	United Nations Office in Burundi	SPM	Burundi	BUI	516					Africa	4	1	287				1993	2004	1993-11-01	2004-05-31	UN	1996	0	0	0	0	0	0	0	0	0	0	0	0	0	0	0	0	0	0	0	0	0	0	0	0	0	0
21	UNOB	United Nations Office in Burundi	SPM	Burundi	BUI	516					Africa	4	1	287				1993	2004	1993-11-01	2004-05-31	UN	1997	0	0	0	0	0	0	0	0	0	0	0	0	0	0	0	0	0	0	0	0	0	0	0	0	0	0
21	UNOB	United Nations Office in Burundi	SPM	Burundi	BUI	516					Africa	4	1	287				1993	2004	1993-11-01	2004-05-31	UN	1998	0	0	0	0	0	0	0	0	0	0	0	0	0	0	0	0	0	0	0	0	0	0	0	0	0	0
21	UNOB	United Nations Office in Burundi	SPM	Burundi	BUI	516					Africa	4	1	287				1993	2004	1993-11-01	2004-05-31	UN	1999	0	0	0	0	0	0	0	0	0	0	0	0	0	0	0	0	0	0	0	0	0	0	0	0	0	0
21	UNOB	United Nations Office in Burundi	SPM	Burundi	BUI	516					Africa	4	1	287				1993	2004	1993-11-01	2004-05-31	UN	2000	0	0	0	0	0	0	0	0	0	0	0	0	0	0	0	0	0	0	0	0	0	0	0	0	0	0
21	UNOB	United Nations Office in Burundi	SPM	Burundi	BUI	516					Africa	4	1	287				1993	2004	1993-11-01	2004-05-31	UN	2001	0	0	0	0	0	0	0	0	0	0	0	0	0	0	0	0	0	0	0	0	0	0	0	0	0	0
21	UNOB	United Nations Office in Burundi	SPM	Burundi	BUI	516					Africa	4	1	287				1993	2004	1993-11-01	2004-05-31	UN	2002	0	0	0	0	0	0	0	0	0	0	0	0	0	0	0	0	0	0	0	0	0	0	0	0	0	0
21	UNOB	United Nations Office in Burundi	SPM	Burundi	BUI	516					Africa	4	1	287				1993	2004	1993-11-01	2004-05-31	UN	2003	0	0	0	0	0	0	0	0	0	0	0	0	0	0	0	0	0	0	0	0	0	0	0	0	0	0
21	UNOB	United Nations Office in Burundi	SPM	Burundi	BUI	516					Africa	4	1	287				1993	2004	1993-11-01	2004-05-31	UN	2004	0	0	0	0	0	0	0	0	0	0	0	0	0	0	0	0	0	0	0	0	0	0	0	0	0	0
22	MICIVIH	International Civilian Mission in Haiti	SPM	Haiti	HAI	41					Americas	5	1	381				1993	1999	1993-02-01	1999-06-16	OAS-UN	1993	0	0	0	0	0	0	0	0	0	0	0	0	0	0	0	0	1	0	0	0	0	0	0	0	0	0
22	MICIVIH	International Civilian Mission in Haiti	SPM	Haiti	HAI	41					Americas	5	1	381				1993	1999	1993-02-01	1999-06-16	OAS-UN	1994	0	0	0	0	0	0	0	0	0	0	0	0	0	1	0	1	0	0	0	0	0	0	1	0	0	0
22	MICIVIH	International Civilian Mission in Haiti	SPM	Haiti	HAI	41					Americas	5	1	381				1993	1999	1993-02-01	1999-06-16	OAS-UN	1995	0	0	0	0	0	0	0	0	0	0	0	0	0	0	0	0	0	0	0	0	0	0	0	0	0	0
22	MICIVIH	International Civilian Mission in Haiti	SPM	Haiti	HAI	41					Americas	5	1	381				1993	1999	1993-02-01	1999-06-16	OAS-UN	1996	0	0	0	0	0	0	0	0	0	0	0	0	0	0	0	0	0	0	0	0	0	0	0	0	0	0
22	MICIVIH	International Civilian Mission in Haiti	SPM	Haiti	HAI	41					Americas	5	1	381				1993	1999	1993-02-01	1999-06-16	OAS-UN	1997	0	0	0	0	0	0	0	0	0	0	0	0	0	0	0	0	0	0	0	0	0	0	0	0	0	0
22	MICIVIH	International Civilian Mission in Haiti	SPM	Haiti	HAI	41					Americas	5	1	381				1993	1999	1993-02-01	1999-06-16	OAS-UN	1998	0	0	0	0	0	0	0	0	0	0	0	0	0	0	0	0	0	0	0	0	0	0	0	0	0	0
22	MICIVIH	International Civilian Mission in Haiti	SPM	Haiti	HAI	41					Americas	5	1	381				1993	1999	1993-02-01	1999-06-16	OAS-UN	1999	0	0	0	0	0	0	0	0	0	0	0	0	0	0	0	0	0	0	0	0	0	0	0	0	0	0
23	UNOSOM II	United Nations Operation in Somalia II	PKO	Somalia	SOM	520					Africa	4	1	337				1993	1995	1993-03-26	1995-11-04	UN	1993	0	0	1	0	1	0	1	0	1	1	1	0	1	0	0	0	1	1	0	0	0	0	0	0	1	1
23	UNOSOM II	United Nations Operation in Somalia II	PKO	Somalia	SOM	520					Africa	4	1	337				1993	1995	1993-03-26	1995-11-04	UN	1994	0	0	0	0	0	0	0	0	0	0	0	0	0	0	0	0	0	0	0	0	0	0	0	0	0	0
23	UNOSOM II	United Nations Operation in Somalia II	PKO	Somalia	SOM	520					Africa	4	1	337				1993	1995	1993-03-26	1995-11-04	UN	1995	0	0	0	0	0	0	0	0	0	0	0	0	0	0	0	0	0	0	0	0	0	0	0	0	0	0
24	PERSONAL ENVOY GREECE/MACEDONIA	Personal Envoy Greece-Former Yugoslav Republic of Macedonia	SE/SA	Greece/Former Yugoslav Republic of Macedonia	MAC; GRC	343	350				Europe	1	0					1993	2019	1993-04-07	2019-02-15	UN	1993	0	0	0	0	1	0	0	0	0	0	0	0	0	0	0	0	0	0	0	0	0	0	0	0	0	0
24	PERSONAL ENVOY GREECE/MACEDONIA	Personal Envoy Greece-Former Yugoslav Republic of Macedonia	SE/SA	Greece/Former Yugoslav Republic of Macedonia	MAC; GRC	343	350				Europe	1	0					1993	2019	1993-04-07	2019-02-15	UN	1994	0	0	0	0	0	0	0	0	0	0	0	0	0	0	0	0	0	0	0	0	0	0	0	0	0	0
24	PERSONAL ENVOY GREECE/MACEDONIA	Personal Envoy Greece-Former Yugoslav Republic of Macedonia	SE/SA	Greece/Former Yugoslav Republic of Macedonia	MAC; GRC	343	350				Europe	1	0					1993	2019	1993-04-07	2019-02-15	UN	1995	0	0	0	0	0	0	0	0	0	0	0	0	0	0	0	0	0	0	0	0	0	0	0	0	0	0
24	PERSONAL ENVOY GREECE/MACEDONIA	Personal Envoy Greece-Former Yugoslav Republic of Macedonia	SE/SA	Greece/Former Yugoslav Republic of Macedonia	MAC; GRC	343	350				Europe	1	0					1993	2019	1993-04-07	2019-02-15	UN	1996	0	0	0	0	0	0	0	0	0	0	0	0	0	0	0	0	0	0	0	0	0	0	0	0	0	0
24	PERSONAL ENVOY GREECE/MACEDONIA	Personal Envoy Greece-Former Yugoslav Republic of Macedonia	SE/SA	Greece/Former Yugoslav Republic of Macedonia	MAC; GRC	343	350				Europe	1	0					1993	2019	1993-04-07	2019-02-15	UN	1997	0	0	0	0	0	0	0	0	0	0	0	0	0	0	0	0	0	0	0	0	0	0	0	0	0	0
24	PERSONAL ENVOY GREECE/MACEDONIA	Personal Envoy Greece-Former Yugoslav Republic of Macedonia	SE/SA	Greece/Former Yugoslav Republic of Macedonia	MAC; GRC	343	350				Europe	1	0					1993	2019	1993-04-07	2019-02-15	UN	1998	0	0	0	0	0	0	0	0	0	0	0	0	0	0	0	0	0	0	0	0	0	0	0	0	0	0
24	PERSONAL ENVOY GREECE/MACEDONIA	Personal Envoy Greece-Former Yugoslav Republic of Macedonia	SE/SA	Greece/Former Yugoslav Republic of Macedonia	MAC; GRC	343	350				Europe	1	0					1993	2019	1993-04-07	2019-02-15	UN	1999	0	0	0	0	0	0	0	0	0	0	0	0	0	0	0	0	0	0	0	0	0	0	0	0	0	0
24	PERSONAL ENVOY GREECE/MACEDONIA	Personal Envoy Greece-Former Yugoslav Republic of Macedonia	SE/SA	Greece/Former Yugoslav Republic of Macedonia	MAC; GRC	343	350				Europe	1	0					1993	2019	1993-04-07	2019-02-15	UN	2000	0	0	0	0	0	0	0	0	0	0	0	0	0	0	0	0	0	0	0	0	0	0	0	0	0	0
24	PERSONAL ENVOY GREECE/MACEDONIA	Personal Envoy Greece-Former Yugoslav Republic of Macedonia	SE/SA	Greece/Former Yugoslav Republic of Macedonia	MAC; GRC	343	350				Europe	1	0					1993	2019	1993-04-07	2019-02-15	UN	2001	0	0	0	0	0	0	0	0	0	0	0	0	0	0	0	0	0	0	0	0	0	0	0	0	0	0
24	PERSONAL ENVOY GREECE/MACEDONIA	Personal Envoy Greece-Former Yugoslav Republic of Macedonia	SE/SA	Greece/Former Yugoslav Republic of Macedonia	MAC; GRC	343	350				Europe	1	0					1993	2019	1993-04-07	2019-02-15	UN	2002	0	0	0	0	0	0	0	0	0	0	0	0	0	0	0	0	0	0	0	0	0	0	0	0	0	0
24	PERSONAL ENVOY GREECE/MACEDONIA	Personal Envoy Greece-Former Yugoslav Republic of Macedonia	SE/SA	Greece/Former Yugoslav Republic of Macedonia	MAC; GRC	343	350				Europe	1	0					1993	2019	1993-04-07	2019-02-15	UN	2003	0	0	0	0	0	0	0	0	0	0	0	0	0	0	0	0	0	0	0	0	0	0	0	0	0	0
24	PERSONAL ENVOY GREECE/MACEDONIA	Personal Envoy Greece-Former Yugoslav Republic of Macedonia	SE/SA	Greece/Former Yugoslav Republic of Macedonia	MAC; GRC	343	350				Europe	1	0					1993	2019	1993-04-07	2019-02-15	UN	2004	0	0	0	0	0	0	0	0	0	0	0	0	0	0	0	0	0	0	0	0	0	0	0	0	0	0
24	PERSONAL ENVOY GREECE/MACEDONIA	Personal Envoy Greece-Former Yugoslav Republic of Macedonia	SE/SA	Greece/Former Yugoslav Republic of Macedonia	MAC; GRC	343	350				Europe	1	0					1993	2019	1993-04-07	2019-02-15	UN	2005	0	0	0	0	0	0	0	0	0	0	0	0	0	0	0	0	0	0	0	0	0	0	0	0	0	0
24	PERSONAL ENVOY GREECE/MACEDONIA	Personal Envoy Greece-Former Yugoslav Republic of Macedonia	SE/SA	Greece/Former Yugoslav Republic of Macedonia	MAC; GRC	343	350				Europe	1	0					1993	2019	1993-04-07	2019-02-15	UN	2006	0	0	0	0	0	0	0	0	0	0	0	0	0	0	0	0	0	0	0	0	0	0	0	0	0	0
24	PERSONAL ENVOY GREECE/MACEDONIA	Personal Envoy Greece-Former Yugoslav Republic of Macedonia	SE/SA	Greece/Former Yugoslav Republic of Macedonia	MAC; GRC	343	350				Europe	1	0					1993	2019	1993-04-07	2019-02-15	UN	2007	0	0	0	0	0	0	0	0	0	0	0	0	0	0	0	0	0	0	0	0	0	0	0	0	0	0
24	PERSONAL ENVOY GREECE/MACEDONIA	Personal Envoy Greece-Former Yugoslav Republic of Macedonia	SE/SA	Greece/Former Yugoslav Republic of Macedonia	MAC; GRC	343	350				Europe	1	0					1993	2019	1993-04-07	2019-02-15	UN	2008	0	0	0	0	0	0	0	0	0	0	0	0	0	0	0	0	0	0	0	0	0	0	0	0	0	0
24	PERSONAL ENVOY GREECE/MACEDONIA	Personal Envoy Greece-Former Yugoslav Republic of Macedonia	SE/SA	Greece/Former Yugoslav Republic of Macedonia	MAC; GRC	343	350				Europe	1	0					1993	2019	1993-04-07	2019-02-15	UN	2009	0	0	0	0	0	0	0	0	0	0	0	0	0	0	0	0	0	0	0	0	0	0	0	0	0	0
24	PERSONAL ENVOY GREECE/MACEDONIA	Personal Envoy Greece-Former Yugoslav Republic of Macedonia	SE/SA	Greece/Former Yugoslav Republic of Macedonia	MAC; GRC	343	350				Europe	1	0					1993	2019	1993-04-07	2019-02-15	UN	2010	0	0	0	0	0	0	0	0	0	0	0	0	0	0	0	0	0	0	0	0	0	0	0	0	0	0
24	PERSONAL ENVOY GREECE/MACEDONIA	Personal Envoy Greece-Former Yugoslav Republic of Macedonia	SE/SA	Greece/Former Yugoslav Republic of Macedonia	MAC; GRC	343	350				Europe	1	0					1993	2019	1993-04-07	2019-02-15	UN	2011	0	0	0	0	0	0	0	0	0	0	0	0	0	0	0	0	0	0	0	0	0	0	0	0	0	0
24	PERSONAL ENVOY GREECE/MACEDONIA	Personal Envoy Greece-Former Yugoslav Republic of Macedonia	SE/SA	Greece/Former Yugoslav Republic of Macedonia	MAC; GRC	343	350				Europe	1	0					1993	2019	1993-04-07	2019-02-15	UN	2012	0	0	0	0	0	0	0	0	0	0	0	0	0	0	0	0	0	0	0	0	0	0	0	0	0	0
24	PERSONAL ENVOY GREECE/MACEDONIA	Personal Envoy Greece-Former Yugoslav Republic of Macedonia	SE/SA	Greece/Former Yugoslav Republic of Macedonia	MAC; GRC	343	350				Europe	1	0					1993	2019	1993-04-07	2019-02-15	UN	2013	0	0	0	0	0	0	0	0	0	0	0	0	0	0	0	0	0	0	0	0	0	0	0	0	0	0
25	UNOMUR	United Nations Observer Mission Uganda-Rwanda	PKO	Uganda/Rwanda	UGA; RWA	500	517				Africa	4	1	374				1993	1994	1993-06-22	1994-09-21	UN	1993	0	0	0	0	0	0	1	0	0	0	0	0	0	0	0	0	0	0	0	0	0	0	0	0	0	0
25	UNOMUR	United Nations Observer Mission Uganda-Rwanda	PKO	Uganda/Rwanda	UGA; RWA	500	517				Africa	4	1	374				1993	1994	1993-06-22	1994-09-21	UN	1994	0	0	0	0	0	0	0	0	0	0	0	0	0	0	0	0	0	0	0	0	0	0	0	0	0	0
26	UNOMIG	United Nations Observer Mission in Georgia	PKO	Georgia	GRG	372					Europe	1	1	392				1993	2009	1993-08-24	2009-06-15	UN	1993	0	0	0	0	0	0	1	0	0	0	0	0	0	0	0	0	0	0	0	0	0	0	0	0	0	0
26	UNOMIG	United Nations Observer Mission in Georgia	PKO	Georgia	GRG	372					Europe	1	1	392				1993	2009	1993-08-24	2009-06-15	UN	1994	0	1	0	0	0	0	0	0	1	0	0	0	0	0	0	0	0	0	0	0	0	0	0	0	0	0
26	UNOMIG	United Nations Observer Mission in Georgia	PKO	Georgia	GRG	372					Europe	1	1	392				1993	2009	1993-08-24	2009-06-15	UN	1995	0	0	0	0	0	0	0	0	0	0	0	0	0	0	0	0	0	0	0	0	0	0	0	0	0	0
26	UNOMIG	United Nations Observer Mission in Georgia	PKO	Georgia	GRG	372					Europe	1	1	392				1993	2009	1993-08-24	2009-06-15	UN	1996	0	0	0	0	0	0	0	0	0	0	0	0	0	0	0	0	0	0	0	0	0	0	0	0	0	0
26	UNOMIG	United Nations Observer Mission in Georgia	PKO	Georgia	GRG	372					Europe	1	1	392				1993	2009	1993-08-24	2009-06-15	UN	1997	0	0	0	0	0	0	0	0	0	0	0	0	0	0	0	0	0	0	0	0	0	0	0	0	0	0
26	UNOMIG	United Nations Observer Mission in Georgia	PKO	Georgia	GRG	372					Europe	1	1	392				1993	2009	1993-08-24	2009-06-15	UN	1998	0	0	0	0	0	0	0	0	0	0	0	0	0	0	0	0	0	0	0	0	0	0	0	0	0	0
26	UNOMIG	United Nations Observer Mission in Georgia	PKO	Georgia	GRG	372					Europe	1	1	392				1993	2009	1993-08-24	2009-06-15	UN	1999	0	0	0	0	0	0	0	0	0	0	0	0	0	0	0	0	0	0	0	0	0	0	0	0	0	0
26	UNOMIG	United Nations Observer Mission in Georgia	PKO	Georgia	GRG	372					Europe	1	1	392				1993	2009	1993-08-24	2009-06-15	UN	2000	0	0	0	0	0	0	0	0	0	0	0	0	0	0	0	0	0	0	0	0	0	0	0	0	0	0
26	UNOMIG	United Nations Observer Mission in Georgia	PKO	Georgia	GRG	372					Europe	1	1	392				1993	2009	1993-08-24	2009-06-15	UN	2001	0	0	0	0	0	0	0	0	0	0	0	0	0	0	0	0	0	0	0	0	0	0	0	0	0	0
26	UNOMIG	United Nations Observer Mission in Georgia	PKO	Georgia	GRG	372					Europe	1	1	392				1993	2009	1993-08-24	2009-06-15	UN	2002	0	0	0	0	0	0	0	0	0	0	0	0	0	0	0	0	0	0	0	0	0	0	0	0	0	0
26	UNOMIG	United Nations Observer Mission in Georgia	PKO	Georgia	GRG	372					Europe	1	1	392				1993	2009	1993-08-24	2009-06-15	UN	2003	0	0	0	0	0	0	0	0	0	0	0	0	0	0	0	0	0	0	0	0	0	0	0	0	0	0
26	UNOMIG	United Nations Observer Mission in Georgia	PKO	Georgia	GRG	372					Europe	1	1	392				1993	2009	1993-08-24	2009-06-15	UN	2004	0	0	0	0	0	0	0	0	0	0	0	0	0	0	0	0	0	0	0	0	0	0	0	0	0	0
26	UNOMIG	United Nations Observer Mission in Georgia	PKO	Georgia	GRG	372					Europe	1	1	392				1993	2009	1993-08-24	2009-06-15	UN	2005	0	0	0	0	0	0	0	0	0	0	0	0	0	0	0	0	0	0	0	0	0	0	0	0	0	0
26	UNOMIG	United Nations Observer Mission in Georgia	PKO	Georgia	GRG	372					Europe	1	1	392				1993	2009	1993-08-24	2009-06-15	UN	2006	0	0	0	0	0	0	0	0	0	0	0	0	0	0	0	0	0	0	0	0	0	0	0	0	0	0
26	UNOMIG	United Nations Observer Mission in Georgia	PKO	Georgia	GRG	372					Europe	1	1	392				1993	2009	1993-08-24	2009-06-15	UN	2007	0	0	0	0	0	0	0	0	0	0	0	0	0	0	0	0	0	0	0	0	0	0	0	0	0	0
26	UNOMIG	United Nations Observer Mission in Georgia	PKO	Georgia	GRG	372					Europe	1	1	392				1993	2009	1993-08-24	2009-06-15	UN	2008	0	0	0	0	0	0	0	0	0	0	0	0	0	0	0	0	0	0	0	0	0	0	0	0	0	0
26	UNOMIG	United Nations Observer Mission in Georgia	PKO	Georgia	GRG	372					Europe	1	1	392				1993	2009	1993-08-24	2009-06-15	UN	2009	0	0	0	0	0	0	0	0	0	0	0	0	0	0	0	0	0	0	0	0	0	0	0	0	0	0
27	UNOMIL	United Nations Observer Mission in Liberia	PKO	Liberia	LBR	450					Africa	4	1	341				1993	1997	1993-09-22	1997-09-01	UN	1993	1	0	1	0	0	1	1	0	0	0	0	0	1	1	0	0	1	0	0	0	0	0	0	0	0	0
27	UNOMIL	United Nations Observer Mission in Liberia	PKO	Liberia	LBR	450					Africa	4	1	341				1993	1997	1993-09-22	1997-09-01	UN	1994	0	0	0	0	0	0	0	0	0	0	0	0	0	0	0	0	0	0	0	0	0	0	0	0	0	0
27	UNOMIL	United Nations Observer Mission in Liberia	PKO	Liberia	LBR	450					Africa	4	1	341				1993	1997	1993-09-22	1997-09-01	UN	1995	0	0	0	0	1	0	0	0	0	0	0	0	0	0	0	0	0	0	0	0	0	0	0	0	0	0
27	UNOMIL	United Nations Observer Mission in Liberia	PKO	Liberia	LBR	450					Africa	4	1	341				1993	1997	1993-09-22	1997-09-01	UN	1996	0	0	0	0	0	0	0	0	0	0	0	0	0	0	0	0	0	0	0	0	0	0	0	0	0	0
27	UNOMIL	United Nations Observer Mission in Liberia	PKO	Liberia	LBR	450					Africa	4	1	341				1993	1997	1993-09-22	1997-09-01	UN	1997	0	0	0	0	0	0	0	0	0	0	0	0	0	0	0	0	0	0	0	0	0	0	0	0	0	0
28	UNMIH	United Nations Mission in Haiti	PKO	Haiti	HAI	41					Americas	5	1	381				1993	1996	1993-09-23	1996-06-30	UN	1993	0	0	0	0	0	0	0	0	0	0	0	0	0	0	0	0	0	0	0	0	0	0	0	0	0	0
28	UNMIH	United Nations Mission in Haiti	PKO	Haiti	HAI	41					Americas	5	1	381				1993	1996	1993-09-23	1996-06-30	UN	1994	0	0	0	0	0	0	0	1	0	0	1	0	0	1	0	0	0	0	0	0	0	0	0	0	0	0
28	UNMIH	United Nations Mission in Haiti	PKO	Haiti	HAI	41					Americas	5	1	381				1993	1996	1993-09-23	1996-06-30	UN	1995	0	0	0	0	0	0	0	0	0	0	0	0	0	0	0	0	0	0	0	0	0	0	0	0	0	0
28	UNMIH	United Nations Mission in Haiti	PKO	Haiti	HAI	41					Americas	5	1	381				1993	1996	1993-09-23	1996-06-30	UN	1996	0	0	0	0	0	0	0	0	0	0	0	0	0	0	1	0	0	0	0	0	0	0	1	0	0	0
29	UNAMIR	United Nations Assistance Mission for Rwanda	PKO	Rwanda	RWA	517					Africa	4	1	374				1993	1996	1993-10-05	1996-03-09	UN	1993	1	1	1	0	0	1	1	1	0	0	1	0	1	0	1	0	0	0	0	0	0	0	0	0	0	0
29	UNAMIR	United Nations Assistance Mission for Rwanda	PKO	Rwanda	RWA	517					Africa	4	1	374				1993	1996	1993-10-05	1996-03-09	UN	1994	0	0	0	0	1	0	0	0	1	0	0	0	0	0	0	0	0	0	0	0	0	0	0	0	1	0
29	UNAMIR	United Nations Assistance Mission for Rwanda	PKO	Rwanda	RWA	517					Africa	4	1	374				1993	1996	1993-10-05	1996-03-09	UN	1995	0	0	0	0	0	0	0	0	0	0	0	0	0	0	0	0	0	0	0	0	0	0	0	0	0	0
29	UNAMIR	United Nations Assistance Mission for Rwanda	PKO	Rwanda	RWA	517					Africa	4	1	374				1993	1996	1993-10-05	1996-03-09	UN	1996	0	0	0	0	0	0	0	0	0	0	0	0	0	0	0	0	0	0	0	0	0	0	0	0	0	0
30	UNSMA	United Nations Special Mission to Afghanistan	SPM	Afghanistan	AFG	700					Asia	3	1	333				1994	2001	1994-01-24	2001-12-01	UN	1994	0	0	0	0	1	0	0	0	0	0	0	0	0	0	0	0	0	0	0	0	0	0	0	0	1	0
30	UNSMA	United Nations Special Mission to Afghanistan	SPM	Afghanistan	AFG	700					Asia	3	1	333				1994	2001	1994-01-24	2001-12-01	UN	1995	0	0	0	0	0	0	0	0	0	0	0	0	0	0	0	0	0	0	0	0	0	0	0	0	0	0
30	UNSMA	United Nations Special Mission to Afghanistan	SPM	Afghanistan	AFG	700					Asia	3	1	333				1994	2001	1994-01-24	2001-12-01	UN	1996	0	0	0	0	0	0	0	0	0	0	0	0	0	0	0	0	0	0	0	0	0	0	0	0	0	0
30	UNSMA	United Nations Special Mission to Afghanistan	SPM	Afghanistan	AFG	700					Asia	3	1	333				1994	2001	1994-01-24	2001-12-01	UN	1997	0	0	0	0	0	0	0	0	0	0	0	0	0	0	0	0	0	0	0	0	0	0	0	0	0	0
30	UNSMA	United Nations Special Mission to Afghanistan	SPM	Afghanistan	AFG	700					Asia	3	1	333				1994	2001	1994-01-24	2001-12-01	UN	1998	0	0	0	0	0	0	0	0	0	0	0	0	0	0	0	0	1	0	0	0	0	0	0	0	0	0
30	UNSMA	United Nations Special Mission to Afghanistan	SPM	Afghanistan	AFG	700					Asia	3	1	333				1994	2001	1994-01-24	2001-12-01	UN	1999	0	0	0	0	0	0	0	0	0	0	0	0	0	0	0	0	0	0	0	0	0	0	0	0	0	0
30	UNSMA	United Nations Special Mission to Afghanistan	SPM	Afghanistan	AFG	700					Asia	3	1	333				1994	2001	1994-01-24	2001-12-01	UN	2000	0	0	0	0	0	0	0	0	0	0	0	0	0	0	0	0	0	0	0	0	0	0	0	0	0	0
30	UNSMA	United Nations Special Mission to Afghanistan	SPM	Afghanistan	AFG	700					Asia	3	1	333				1994	2001	1994-01-24	2001-12-01	UN	2001	0	0	0	0	0	0	0	0	0	0	0	0	0	0	0	0	0	0	0	0	0	0	0	0	0	0
31	UNASOG	United Nations Aouzou Strip Observer Group	PKO	Aouzou Strip	CHA; LIB	483	620				Africa	4	1	361				1994	1994	1994-05-04	1994-06-13	UN	1994	0	0	0	0	0	0	1	0	0	0	0	0	0	0	0	0	0	0	0	0	0	0	0	0	0	0
32	UNSCO	Office of the United Nations Special Coordinator for the Middle East Peace Process	SPM	Israel/Palestine	ISR	666					Middle East	2	1	234				1994	ACTIVE	1994-06-01	2020-12-31	UN	1994	1	0	0	0	0	0	0	0	0	0	0	0	0	0	0	0	0	0	0	0	0	0	0	0	0	0
32	UNSCO	Office of the United Nations Special Coordinator for the Middle East Peace Process	SPM	Israel/Palestine	ISR	666					Middle East	2	1	234				1994	ACTIVE	1994-06-01	2020-12-31	UN	1995	0	0	0	0	0	0	0	0	0	0	0	0	0	0	0	0	0	0	0	0	0	0	0	0	0	0
32	UNSCO	Office of the United Nations Special Coordinator for the Middle East Peace Process	SPM	Israel/Palestine	ISR	666					Middle East	2	1	234				1994	ACTIVE	1994-06-01	2020-12-31	UN	1996	0	0	0	0	0	0	0	0	0	0	0	0	0	0	0	0	0	0	0	0	0	0	0	0	0	0
32	UNSCO	Office of the United Nations Special Coordinator for the Middle East Peace Process	SPM	Israel/Palestine	ISR	666					Middle East	2	1	234				1994	ACTIVE	1994-06-01	2020-12-31	UN	1997	0	0	0	0	0	0	0	0	0	0	0	0	0	0	0	0	0	0	0	0	0	0	0	0	0	0
32	UNSCO	Office of the United Nations Special Coordinator for the Middle East Peace Process	SPM	Israel/Palestine	ISR	666					Middle East	2	1	234				1994	ACTIVE	1994-06-01	2020-12-31	UN	1998	0	0	0	0	0	0	0	0	0	0	0	0	0	0	0	0	0	0	0	0	0	0	0	0	0	0
32	UNSCO	Office of the United Nations Special Coordinator for the Middle East Peace Process	SPM	Israel/Palestine	ISR	666					Middle East	2	1	234				1994	ACTIVE	1994-06-01	2020-12-31	UN	1999	0	0	0	0	1	1	0	0	0	0	0	0	0	0	0	0	0	0	0	0	0	0	0	0	0	0
32	UNSCO	Office of the United Nations Special Coordinator for the Middle East Peace Process	SPM	Israel/Palestine	ISR	666					Middle East	2	1	234				1994	ACTIVE	1994-06-01	2020-12-31	UN	2000	0	0	0	0	0	0	0	0	0	0	0	0	0	0	0	0	0	0	0	0	0	0	0	0	0	0
32	UNSCO	Office of the United Nations Special Coordinator for the Middle East Peace Process	SPM	Israel/Palestine	ISR	666					Middle East	2	1	234				1994	ACTIVE	1994-06-01	2020-12-31	UN	2001	0	0	0	0	0	0	0	0	0	0	0	0	0	0	0	0	0	0	0	0	0	0	0	0	0	0
32	UNSCO	Office of the United Nations Special Coordinator for the Middle East Peace Process	SPM	Israel/Palestine	ISR	666					Middle East	2	1	234				1994	ACTIVE	1994-06-01	2020-12-31	UN	2002	0	0	0	0	0	0	0	0	0	0	0	0	0	0	0	0	0	0	0	0	0	0	0	0	0	0
32	UNSCO	Office of the United Nations Special Coordinator for the Middle East Peace Process	SPM	Israel/Palestine	ISR	666					Middle East	2	1	234				1994	ACTIVE	1994-06-01	2020-12-31	UN	2003	0	0	0	0	0	0	0	0	0	0	0	0	0	0	0	0	0	0	0	0	0	0	0	0	0	0
32	UNSCO	Office of the United Nations Special Coordinator for the Middle East Peace Process	SPM	Israel/Palestine	ISR	666					Middle East	2	1	234				1994	ACTIVE	1994-06-01	2020-12-31	UN	2004	0	0	0	0	0	0	0	0	0	0	0	0	0	0	0	0	0	0	0	0	0	0	0	0	0	0
32	UNSCO	Office of the United Nations Special Coordinator for the Middle East Peace Process	SPM	Israel/Palestine	ISR	666					Middle East	2	1	234				1994	ACTIVE	1994-06-01	2020-12-31	UN	2005	0	0	0	0	0	0	0	0	0	0	0	0	0	0	0	0	0	0	0	0	0	0	0	0	0	0
32	UNSCO	Office of the United Nations Special Coordinator for the Middle East Peace Process	SPM	Israel/Palestine	ISR	666					Middle East	2	1	234				1994	ACTIVE	1994-06-01	2020-12-31	UN	2006	0	0	0	0	0	0	0	0	0	0	0	0	0	0	0	0	0	0	0	0	0	0	0	0	0	0
32	UNSCO	Office of the United Nations Special Coordinator for the Middle East Peace Process	SPM	Israel/Palestine	ISR	666					Middle East	2	1	234				1994	ACTIVE	1994-06-01	2020-12-31	UN	2007	0	0	0	0	0	0	0	0	0	0	0	0	0	0	0	0	0	0	0	0	0	0	0	0	0	0
32	UNSCO	Office of the United Nations Special Coordinator for the Middle East Peace Process	SPM	Israel/Palestine	ISR	666					Middle East	2	1	234				1994	ACTIVE	1994-06-01	2020-12-31	UN	2008	0	0	0	0	0	0	0	0	0	0	0	0	0	0	0	0	0	0	0	0	0	0	0	0	0	0
32	UNSCO	Office of the United Nations Special Coordinator for the Middle East Peace Process	SPM	Israel/Palestine	ISR	666					Middle East	2	1	234				1994	ACTIVE	1994-06-01	2020-12-31	UN	2009	0	0	0	0	0	0	0	0	0	0	0	0	0	0	0	0	0	0	0	0	0	0	0	0	0	0
32	UNSCO	Office of the United Nations Special Coordinator for the Middle East Peace Process	SPM	Israel/Palestine	ISR	666					Middle East	2	1	234				1994	ACTIVE	1994-06-01	2020-12-31	UN	2010	0	0	0	0	0	0	0	0	0	0	0	0	0	0	0	0	0	0	0	0	0	0	0	0	0	0
32	UNSCO	Office of the United Nations Special Coordinator for the Middle East Peace Process	SPM	Israel/Palestine	ISR	666					Middle East	2	1	234				1994	ACTIVE	1994-06-01	2020-12-31	UN	2011	0	0	0	0	0	0	0	0	0	0	0	0	0	0	0	0	0	0	0	0	0	0	0	0	0	0
32	UNSCO	Office of the United Nations Special Coordinator for the Middle East Peace Process	SPM	Israel/Palestine	ISR	666					Middle East	2	1	234				1994	ACTIVE	1994-06-01	2020-12-31	UN	2012	0	0	0	0	0	0	0	0	0	0	0	0	0	0	0	0	0	0	0	0	0	0	0	0	0	0
32	UNSCO	Office of the United Nations Special Coordinator for the Middle East Peace Process	SPM	Israel/Palestine	ISR	666					Middle East	2	1	234				1994	ACTIVE	1994-06-01	2020-12-31	UN	2013	0	0	0	0	0	0	0	0	0	0	0	0	0	0	0	0	0	0	0	0	0	0	0	0	0	0
32	UNSCO	Office of the United Nations Special Coordinator for the Middle East Peace Process	SPM	Israel/Palestine	ISR	666					Middle East	2	1	234				1994	ACTIVE	1994-06-01	2020-12-31	UN	2014	0	0	0	0	0	0	0	0	0	0	0	0	0	0	0	0	0	0	0	0	0	0	0	0	0	0
32	UNSCO	Office of the United Nations Special Coordinator for the Middle East Peace Process	SPM	Israel/Palestine	ISR	666					Middle East	2	1	234				1994	ACTIVE	1994-06-01	2020-12-31	UN	2015	0	0	0	0	0	0	0	0	0	0	0	0	0	0	0	0	0	0	0	0	0	0	0	0	0	0
32	UNSCO	Office of the United Nations Special Coordinator for the Middle East Peace Process	SPM	Israel/Palestine	ISR	666					Middle East	2	1	234				1994	ACTIVE	1994-06-01	2020-12-31	UN	2016	0	0	0	0	0	0	0	0	0	0	0	0	0	0	0	0	0	0	0	0	0	0	0	0	0	0
32	UNSCO	Office of the United Nations Special Coordinator for the Middle East Peace Process	SPM	Israel/Palestine	ISR	666					Middle East	2	1	234				1994	ACTIVE	1994-06-01	2020-12-31	UN	2017	0	0	0	0	0	0	0	0	0	0	0	0	0	0	0	0	0	0	0	0	0	0	0	0	0	0
32	UNSCO	Office of the United Nations Special Coordinator for the Middle East Peace Process	SPM	Israel/Palestine	ISR	666					Middle East	2	1	234				1994	ACTIVE	1994-06-01	2020-12-31	UN	2018	0	0	0	0	0	0	0	0	0	0	0	0	0	0	0	0	0	0	0	0	0	0	0	0	0	0
32	UNSCO	Office of the United Nations Special Coordinator for the Middle East Peace Process	SPM	Israel/Palestine	ISR	666					Middle East	2	1	234				1994	ACTIVE	1994-06-01	2020-12-31	UN	2019	0	0	0	0	0	0	0	0	0	0	0	0	0	0	0	0	0	0	0	0	0	0	0	0	0	0
32	UNSCO	Office of the United Nations Special Coordinator for the Middle East Peace Process	SPM	Israel/Palestine	ISR	666					Middle East	2	1	234				1994	ACTIVE	1994-06-01	2020-12-31	UN	2020	0	0	0	0	0	0	0	0	0	0	0	0	0	0	0	0	0	0	0	0	0	0	0	0	0	0
33	UNMOT	United Nations Mission of Observers in Tajikistan	PKO	Tajikistan	TAJ	702					Asia	3	1	395				1994	2000	1994-12-16	2000-05-15	UN	1994	1	0	0	0	1	0	1	0	0	0	0	0	0	0	0	0	0	0	0	0	0	0	0	0	0	0
33	UNMOT	United Nations Mission of Observers in Tajikistan	PKO	Tajikistan	TAJ	702					Asia	3	1	395				1994	2000	1994-12-16	2000-05-15	UN	1995	0	0	0	0	0	0	0	0	0	0	0	0	0	0	0	0	0	0	0	0	0	0	0	0	0	0
33	UNMOT	United Nations Mission of Observers in Tajikistan	PKO	Tajikistan	TAJ	702					Asia	3	1	395				1994	2000	1994-12-16	2000-05-15	UN	1996	0	0	0	0	0	0	0	0	0	0	0	0	0	0	0	0	0	0	0	0	0	0	0	0	0	0
33	UNMOT	United Nations Mission of Observers in Tajikistan	PKO	Tajikistan	TAJ	702					Asia	3	1	395				1994	2000	1994-12-16	2000-05-15	UN	1997	0	0	0	0	0	0	0	0	0	0	0	0	1	1	0	0	0	0	0	0	0	0	0	0	0	0
33	UNMOT	United Nations Mission of Observers in Tajikistan	PKO	Tajikistan	TAJ	702					Asia	3	1	395				1994	2000	1994-12-16	2000-05-15	UN	1998	0	0	0	0	0	0	0	0	0	0	0	0	0	0	0	0	0	0	0	0	0	0	0	0	0	0
33	UNMOT	United Nations Mission of Observers in Tajikistan	PKO	Tajikistan	TAJ	702					Asia	3	1	395				1994	2000	1994-12-16	2000-05-15	UN	1999	0	0	0	0	0	0	0	0	0	0	0	0	0	0	0	0	0	0	0	0	0	0	0	0	0	0
33	UNMOT	United Nations Mission of Observers in Tajikistan	PKO	Tajikistan	TAJ	702					Asia	3	1	395				1994	2000	1994-12-16	2000-05-15	UN	2000	0	0	0	0	0	0	0	0	0	0	0	0	0	0	0	0	0	0	0	0	0	0	0	0	0	0
34	MINUSAL	United Nations Mission in El Salvador	SPM	El Salvador	SAL	92					Americas	5	1	316				1995	1996	1995-05-01	1996-04-01	UN	1995	0	0	0	0	1	0	0	1	0	0	0	0	0	0	0	0	0	0	0	0	0	0	0	0	0	0
34	MINUSAL	United Nations Mission in El Salvador	SPM	El Salvador	SAL	92					Americas	5	1	316				1995	1996	1995-05-01	1996-04-01	UN	1996	0	0	0	0	0	0	0	0	0	0	0	0	0	0	0	0	0	0	0	0	0	0	0	0	0	0
35	UNPOS	United Nations Political Office for Somalia	SPM	Somalia	SOM	520					Africa	4	1	337				1995	2013	1995-04-15	2013-06-03	UN	1995	0	0	0	0	0	0	0	0	0	0	0	0	0	0	0	0	0	0	0	0	0	0	0	0	0	0
35	UNPOS	United Nations Political Office for Somalia	SPM	Somalia	SOM	520					Africa	4	1	337				1995	2013	1995-04-15	2013-06-03	UN	1996	0	0	0	0	0	0	0	0	0	0	0	0	0	0	0	0	0	0	0	0	0	0	0	0	0	0
35	UNPOS	United Nations Political Office for Somalia	SPM	Somalia	SOM	520					Africa	4	1	337				1995	2013	1995-04-15	2013-06-03	UN	1997	0	0	0	0	0	0	0	0	0	0	0	0	0	0	0	0	0	0	0	0	0	0	0	0	0	0
35	UNPOS	United Nations Political Office for Somalia	SPM	Somalia	SOM	520					Africa	4	1	337				1995	2013	1995-04-15	2013-06-03	UN	1998	0	0	0	0	0	0	0	0	0	0	0	0	0	0	0	0	0	0	0	0	0	0	0	0	0	0
35	UNPOS	United Nations Political Office for Somalia	SPM	Somalia	SOM	520					Africa	4	1	337				1995	2013	1995-04-15	2013-06-03	UN	1999	0	0	0	0	0	0	0	0	0	0	0	0	0	0	0	0	0	0	0	0	0	0	0	0	0	0
35	UNPOS	United Nations Political Office for Somalia	SPM	Somalia	SOM	520					Africa	4	1	337				1995	2013	1995-04-15	2013-06-03	UN	2000	0	0	0	0	0	0	0	0	0	0	0	0	0	0	0	0	0	0	0	0	0	0	0	0	0	0
35	UNPOS	United Nations Political Office for Somalia	SPM	Somalia	SOM	520					Africa	4	1	337				1995	2013	1995-04-15	2013-06-03	UN	2001	0	0	0	0	0	0	0	0	0	0	0	0	0	0	0	0	0	0	0	0	0	0	0	0	0	0
35	UNPOS	United Nations Political Office for Somalia	SPM	Somalia	SOM	520					Africa	4	1	337				1995	2013	1995-04-15	2013-06-03	UN	2002	0	0	0	0	0	0	0	0	0	0	0	0	0	0	0	0	0	0	0	0	0	0	0	0	0	0
35	UNPOS	United Nations Political Office for Somalia	SPM	Somalia	SOM	520					Africa	4	1	337				1995	2013	1995-04-15	2013-06-03	UN	2003	0	0	0	0	0	0	0	0	0	0	0	0	0	0	0	0	0	0	0	0	0	0	0	0	0	0
35	UNPOS	United Nations Political Office for Somalia	SPM	Somalia	SOM	520					Africa	4	1	337				1995	2013	1995-04-15	2013-06-03	UN	2004	0	0	0	0	0	0	0	0	0	0	0	0	0	0	0	0	0	0	0	0	0	0	0	0	0	0
35	UNPOS	United Nations Political Office for Somalia	SPM	Somalia	SOM	520					Africa	4	1	337				1995	2013	1995-04-15	2013-06-03	UN	2005	0	0	0	0	0	0	0	0	0	0	0	0	0	0	0	0	0	0	0	0	0	0	0	0	0	0
35	UNPOS	United Nations Political Office for Somalia	SPM	Somalia	SOM	520					Africa	4	1	337				1995	2013	1995-04-15	2013-06-03	UN	2006	0	0	0	0	0	0	0	0	0	0	0	0	0	0	0	0	0	0	0	0	0	0	0	0	0	0
35	UNPOS	United Nations Political Office for Somalia	SPM	Somalia	SOM	520					Africa	4	1	337				1995	2013	1995-04-15	2013-06-03	UN	2007	0	0	0	0	0	0	0	0	0	0	0	0	0	0	0	0	0	0	0	0	0	0	0	0	0	0
35	UNPOS	United Nations Political Office for Somalia	SPM	Somalia	SOM	520					Africa	4	1	337				1995	2013	1995-04-15	2013-06-03	UN	2008	0	0	0	0	0	0	0	0	0	0	0	0	0	0	0	0	0	0	0	0	0	0	0	0	0	0
35	UNPOS	United Nations Political Office for Somalia	SPM	Somalia	SOM	520					Africa	4	1	337				1995	2013	1995-04-15	2013-06-03	UN	2009	1	0	0	0	1	1	1	0	1	0	1	0	0	0	0	0	0	0	0	0	0	0	0	0	0	0
35	UNPOS	United Nations Political Office for Somalia	SPM	Somalia	SOM	520					Africa	4	1	337				1995	2013	1995-04-15	2013-06-03	UN	2010	0	0	0	0	0	0	0	0	0	0	0	0	0	0	0	0	0	0	0	0	0	0	0	0	0	0
35	UNPOS	United Nations Political Office for Somalia	SPM	Somalia	SOM	520					Africa	4	1	337				1995	2013	1995-04-15	2013-06-03	UN	2011	0	0	0	0	0	0	0	0	0	0	0	0	0	0	0	0	0	0	0	0	0	0	0	0	0	0
35	UNPOS	United Nations Political Office for Somalia	SPM	Somalia	SOM	520					Africa	4	1	337				1995	2013	1995-04-15	2013-06-03	UN	2012	0	0	0	0	0	0	0	0	0	0	0	0	0	0	0	0	0	0	0	0	0	0	0	0	0	0
35	UNPOS	United Nations Political Office for Somalia	SPM	Somalia	SOM	520					Africa	4	1	337				1995	2013	1995-04-15	2013-06-03	UN	2013	0	0	0	0	0	0	0	0	0	0	0	0	0	0	0	0	0	0	0	0	0	0	0	0	0	0
36	UNAVEM III	United Nations Angola Verification Mission III	PKO	Angola	ANG	540					Africa	4	1	327				1995	1997	1995-02-08	1997-06-30	UN	1995	1	1	1	0	1	1	1	1	0	0	0	0	0	0	0	0	0	0	0	0	0	0	0	0	1	0
36	UNAVEM III	United Nations Angola Verification Mission III	PKO	Angola	ANG	540					Africa	4	1	327				1995	1997	1995-02-08	1997-06-30	UN	1996	0	0	0	0	0	0	0	0	0	0	0	0	0	0	0	0	0	0	0	0	0	0	0	0	0	0
36	UNAVEM III	United Nations Angola Verification Mission III	PKO	Angola	ANG	540					Africa	4	1	327				1995	1997	1995-02-08	1997-06-30	UN	1997	0	0	0	0	0	0	0	0	0	0	0	0	0	0	0	0	0	0	0	0	0	0	0	0	0	0
37	UNCRO	United Nations Confidence Restoration Operation	PKO	Croatia	CRO; YUG	344					Europe	1	1	390				1995	1996	1995-03-31	1996-01-15	UN	1995	1	1	0	0	0	1	1	0	0	0	0	0	0	0	0	0	0	1	0	0	0	0	0	0	0	0
37	UNCRO	United Nations Confidence Restoration Operation	PKO	Croatia	CRO; YUG	344					Europe	1	1	390				1995	1996	1995-03-31	1996-01-15	UN	1996	0	0	0	0	0	0	0	0	0	0	0	0	0	0	0	0	0	0	0	0	0	0	0	0	0	0
38	UNPREDEP	United Nations Preventive Deployment Force	PKO	Republic of North Macedonia	MAC	343					Europe	1	0					1995	1999	1995-03-31	1999-02-28	UN	1995	0	0	0	0	0	0	1	0	0	0	0	0	0	0	0	0	0	0	0	0	0	0	0	0	0	0
38	UNPREDEP	United Nations Preventive Deployment Force	PKO	Republic of North Macedonia	MAC	343					Europe	1	0					1995	1999	1995-03-31	1999-02-28	UN	1996	0	0	0	0	0	0	0	0	0	0	0	0	0	0	0	0	0	0	0	0	0	0	0	0	0	0
38	UNPREDEP	United Nations Preventive Deployment Force	PKO	Republic of North Macedonia	MAC	343					Europe	1	0					1995	1999	1995-03-31	1999-02-28	UN	1997	0	0	0	0	0	0	0	0	0	0	0	0	0	0	0	0	0	0	0	0	0	0	0	0	0	0
38	UNPREDEP	United Nations Preventive Deployment Force	PKO	Republic of North Macedonia	MAC	343					Europe	1	0					1995	1999	1995-03-31	1999-02-28	UN	1998	0	0	0	0	0	0	0	0	0	0	0	0	0	0	0	0	0	0	0	0	0	0	0	0	0	0
38	UNPREDEP	United Nations Preventive Deployment Force	PKO	Republic of North Macedonia	MAC	343					Europe	1	0					1995	1999	1995-03-31	1999-02-28	UN	1999	0	0	0	0	0	0	0	0	0	0	0	0	0	0	0	0	0	0	0	0	0	0	0	0	0	0
39	UNMIBH	United Nations Mission in Bosnia and Herzegovina	PKO	Bosnia & Herzegovina	BOS	346					Europe	1	1	389	397	398		1995	2002	1995-12-21	2002-12-31	UN	1995	1	0	1	0	0	0	0	1	0	0	0	0	0	1	0	0	0	1	0	0	0	0	0	0	0	0
39	UNMIBH	United Nations Mission in Bosnia and Herzegovina	PKO	Bosnia & Herzegovina	BOS	346					Europe	1	1	389	397	398		1995	2002	1995-12-21	2002-12-31	UN	1996	0	0	0	0	0	0	0	0	0	0	0	0	0	0	0	0	1	0	0	0	0	0	0	0	0	0
39	UNMIBH	United Nations Mission in Bosnia and Herzegovina	PKO	Bosnia & Herzegovina	BOS	346					Europe	1	1	389	397	398		1995	2002	1995-12-21	2002-12-31	UN	1997	0	0	0	0	0	0	0	0	0	0	0	0	0	0	0	0	0	0	0	0	0	0	0	0	0	0
39	UNMIBH	United Nations Mission in Bosnia and Herzegovina	PKO	Bosnia & Herzegovina	BOS	346					Europe	1	1	389	397	398		1995	2002	1995-12-21	2002-12-31	UN	1998	0	0	0	0	0	0	0	0	0	0	0	0	0	0	0	0	0	0	0	0	0	0	0	0	0	0
39	UNMIBH	United Nations Mission in Bosnia and Herzegovina	PKO	Bosnia & Herzegovina	BOS	346					Europe	1	1	389	397	398		1995	2002	1995-12-21	2002-12-31	UN	1999	0	0	0	0	0	0	0	0	0	0	0	0	0	0	0	0	0	0	0	0	0	0	0	0	0	0
39	UNMIBH	United Nations Mission in Bosnia and Herzegovina	PKO	Bosnia & Herzegovina	BOS	346					Europe	1	1	389	397	398		1995	2002	1995-12-21	2002-12-31	UN	2000	0	0	0	0	0	0	0	0	0	0	0	0	0	0	0	1	0	0	0	0	0	0	0	0	0	0
39	UNMIBH	United Nations Mission in Bosnia and Herzegovina	PKO	Bosnia & Herzegovina	BOS	346					Europe	1	1	389	397	398		1995	2002	1995-12-21	2002-12-31	UN	2001	0	0	0	0	0	0	0	0	0	0	0	0	0	0	0	0	0	0	0	0	0	0	0	0	0	0
39	UNMIBH	United Nations Mission in Bosnia and Herzegovina	PKO	Bosnia & Herzegovina	BOS	346					Europe	1	1	389	397	398		1995	2002	1995-12-21	2002-12-31	UN	2002	0	0	0	0	0	0	0	0	0	0	0	0	0	0	0	0	0	0	0	0	0	0	0	0	0	0
40	ONUV	United Nations Office of Verification in El Salvador	SPM	El Salvador	SAL	92					Americas	5	1	316				1996	1996	1996-05-10	1996-12-31	UN	1996	0	0	0	0	1	0	0	0	0	0	0	0	0	0	0	0	0	0	0	0	0	0	0	0	0	0
41	UNTAES	United Nations Transitional Authority in Eastern Slavonia, Baranja and Western Sirmium	PKO	Eastern Slavonia, Baranja and Western Sirmium	CRO	344					Europe	1	1	390				1996	1998	1996-01-15	1998-01-15	UN	1996	0	1	1	0	0	0	0	1	1	0	1	0	0	1	0	0	0	1	1	0	0	0	0	0	0	0
41	UNTAES	United Nations Transitional Authority in Eastern Slavonia, Baranja and Western Sirmium	PKO	Eastern Slavonia, Baranja and Western Sirmium	CRO	344					Europe	1	1	390				1996	1998	1996-01-15	1998-01-15	UN	1997	0	0	0	0	0	0	0	0	0	0	0	0	0	0	0	0	0	0	0	0	0	0	0	0	0	0
41	UNTAES	United Nations Transitional Authority in Eastern Slavonia, Baranja and Western Sirmium	PKO	Eastern Slavonia, Baranja and Western Sirmium	CRO	344					Europe	1	1	390				1996	1998	1996-01-15	1998-01-15	UN	1998	0	0	0	0	0	0	0	0	0	0	0	0	0	0	0	0	0	0	0	0	0	0	0	0	0	0
42	UNMOP	United Nations Mission of Observers in Prevlaka	PKO	Prevlaka	CRO	344					Europe	1	1	390				1996	2002	1996-01-15	2002-12-31	UN	1996	0	1	0	0	0	0	1	0	0	0	0	0	0	0	0	0	0	0	0	0	0	0	0	0	0	0
42	UNMOP	United Nations Mission of Observers in Prevlaka	PKO	Prevlaka	CRO	344					Europe	1	1	390				1996	2002	1996-01-15	2002-12-31	UN	1997	0	0	0	0	0	0	0	0	0	0	0	0	0	0	0	0	0	0	0	0	0	0	0	0	0	0
42	UNMOP	United Nations Mission of Observers in Prevlaka	PKO	Prevlaka	CRO	344					Europe	1	1	390				1996	2002	1996-01-15	2002-12-31	UN	1998	0	0	0	0	0	0	0	0	0	0	0	0	0	0	0	0	0	0	0	0	0	0	0	0	0	0
42	UNMOP	United Nations Mission of Observers in Prevlaka	PKO	Prevlaka	CRO	344					Europe	1	1	390				1996	2002	1996-01-15	2002-12-31	UN	1999	0	0	0	0	0	0	0	0	0	0	0	0	0	0	0	0	0	0	0	0	0	0	0	0	0	0
42	UNMOP	United Nations Mission of Observers in Prevlaka	PKO	Prevlaka	CRO	344					Europe	1	1	390				1996	2002	1996-01-15	2002-12-31	UN	2000	0	0	0	0	0	0	0	0	0	0	0	0	0	0	0	0	0	0	0	0	0	0	0	0	0	0
42	UNMOP	United Nations Mission of Observers in Prevlaka	PKO	Prevlaka	CRO	344					Europe	1	1	390				1996	2002	1996-01-15	2002-12-31	UN	2001	0	0	0	0	0	0	0	0	0	0	0	0	0	0	0	0	0	0	0	0	0	0	0	0	0	0
42	UNMOP	United Nations Mission of Observers in Prevlaka	PKO	Prevlaka	CRO	344					Europe	1	1	390				1996	2002	1996-01-15	2002-12-31	UN	2002	0	0	0	0	0	0	0	0	0	0	0	0	0	0	0	0	0	0	0	0	0	0	0	0	0	0
43	UNSMIH	United Nations Support Mission in Haiti	PKO	Haiti	HAI	41					Americas	5	1	381				1996	1997	1996-06-28	1997-07-31	UN	1996	1	0	0	0	0	0	0	0	0	0	0	0	0	0	0	0	0	1	0	0	0	0	0	0	1	0
43	UNSMIH	United Nations Support Mission in Haiti	PKO	Haiti	HAI	41					Americas	5	1	381				1996	1997	1996-06-28	1997-07-31	UN	1997	0	0	0	0	0	0	0	0	0	0	0	0	0	0	0	0	0	0	0	0	0	0	0	0	0	0
44	MINUGUA	United Nations Verification Mission in Guatemala	PKO	Guatemala	GUA	90					Americas	5	1	233				1997	1997	1997-01-20	1997-05-27	UN	1997	0	0	1	0	0	0	1	0	0	0	0	0	1	0	0	0	0	0	0	0	0	0	0	0	0	0
45	PERSONAL ENVOY WESTERN SAHARA	Personal Envoy Western Sahara	SE/SA	Western Sahara	MOR	600					Africa	4	1	331				1997	2020	1997-03-17	2020-12-31	UN	1997	0	0	0	0	1	0	0	0	0	0	0	0	0	0	0	0	0	0	0	0	0	0	0	0	0	0
45	PERSONAL ENVOY WESTERN SAHARA	Personal Envoy Western Sahara	SE/SA	Western Sahara	MOR	600					Africa	4	1	331				1997	2020	1997-03-17	2020-12-31	UN	1998	0	0	0	0	0	0	0	0	0	0	0	0	0	0	0	0	0	0	0	0	0	0	0	0	0	0
45	PERSONAL ENVOY WESTERN SAHARA	Personal Envoy Western Sahara	SE/SA	Western Sahara	MOR	600					Africa	4	1	331				1997	2020	1997-03-17	2020-12-31	UN	1999	0	0	0	0	0	0	0	0	0	0	0	0	0	0	0	0	0	0	0	0	0	0	0	0	0	0
45	PERSONAL ENVOY WESTERN SAHARA	Personal Envoy Western Sahara	SE/SA	Western Sahara	MOR	600					Africa	4	1	331				1997	2020	1997-03-17	2020-12-31	UN	2000	0	0	0	0	0	0	0	0	0	0	0	0	0	0	0	0	0	0	0	0	0	0	0	0	0	0
45	PERSONAL ENVOY WESTERN SAHARA	Personal Envoy Western Sahara	SE/SA	Western Sahara	MOR	600					Africa	4	1	331				1997	2020	1997-03-17	2020-12-31	UN	2001	0	0	0	0	0	0	0	0	0	0	0	0	0	0	0	0	0	0	0	0	0	0	0	0	0	0
45	PERSONAL ENVOY WESTERN SAHARA	Personal Envoy Western Sahara	SE/SA	Western Sahara	MOR	600					Africa	4	1	331				1997	2020	1997-03-17	2020-12-31	UN	2002	0	0	0	0	0	0	0	0	0	0	0	0	0	0	0	0	0	0	0	0	0	0	0	0	0	0
45	PERSONAL ENVOY WESTERN SAHARA	Personal Envoy Western Sahara	SE/SA	Western Sahara	MOR	600					Africa	4	1	331				1997	2020	1997-03-17	2020-12-31	UN	2003	0	0	0	0	0	0	0	0	0	0	0	0	0	0	0	0	0	0	0	0	0	0	0	0	0	0
45	PERSONAL ENVOY WESTERN SAHARA	Personal Envoy Western Sahara	SE/SA	Western Sahara	MOR	600					Africa	4	1	331				1997	2020	1997-03-17	2020-12-31	UN	2004	0	0	0	0	0	0	0	0	0	0	0	0	0	0	0	0	0	0	0	0	0	0	0	0	0	0
45	PERSONAL ENVOY WESTERN SAHARA	Personal Envoy Western Sahara	SE/SA	Western Sahara	MOR	600					Africa	4	1	331				1997	2020	1997-03-17	2020-12-31	UN	2005	0	0	0	0	0	0	0	0	0	0	0	0	0	0	0	0	0	0	0	0	0	0	0	0	0	0
45	PERSONAL ENVOY WESTERN SAHARA	Personal Envoy Western Sahara	SE/SA	Western Sahara	MOR	600					Africa	4	1	331				1997	2020	1997-03-17	2020-12-31	UN	2006	0	0	0	0	0	0	0	0	0	0	0	0	0	0	0	0	0	0	0	0	0	0	0	0	0	0
45	PERSONAL ENVOY WESTERN SAHARA	Personal Envoy Western Sahara	SE/SA	Western Sahara	MOR	600					Africa	4	1	331				1997	2020	1997-03-17	2020-12-31	UN	2007	0	0	0	0	0	0	0	0	0	0	0	0	0	0	0	0	0	0	0	0	0	0	0	0	0	0
45	PERSONAL ENVOY WESTERN SAHARA	Personal Envoy Western Sahara	SE/SA	Western Sahara	MOR	600					Africa	4	1	331				1997	2020	1997-03-17	2020-12-31	UN	2008	0	0	0	0	0	0	0	0	0	0	0	0	0	0	0	0	0	0	0	0	0	0	0	0	0	0
45	PERSONAL ENVOY WESTERN SAHARA	Personal Envoy Western Sahara	SE/SA	Western Sahara	MOR	600					Africa	4	1	331				1997	2020	1997-03-17	2020-12-31	UN	2009	0	0	0	0	0	0	0	0	0	0	0	0	0	0	0	0	0	0	0	0	0	0	0	0	0	0
45	PERSONAL ENVOY WESTERN SAHARA	Personal Envoy Western Sahara	SE/SA	Western Sahara	MOR	600					Africa	4	1	331				1997	2020	1997-03-17	2020-12-31	UN	2010	0	0	0	0	0	0	0	0	0	0	0	0	0	0	0	0	0	0	0	0	0	0	0	0	0	0
45	PERSONAL ENVOY WESTERN SAHARA	Personal Envoy Western Sahara	SE/SA	Western Sahara	MOR	600					Africa	4	1	331				1997	2020	1997-03-17	2020-12-31	UN	2011	0	0	0	0	0	0	0	0	0	0	0	0	0	0	0	0	0	0	0	0	0	0	0	0	0	0
45	PERSONAL ENVOY WESTERN SAHARA	Personal Envoy Western Sahara	SE/SA	Western Sahara	MOR	600					Africa	4	1	331				1997	2020	1997-03-17	2020-12-31	UN	2012	0	0	0	0	0	0	0	0	0	0	0	0	0	0	0	0	0	0	0	0	0	0	0	0	0	0
45	PERSONAL ENVOY WESTERN SAHARA	Personal Envoy Western Sahara	SE/SA	Western Sahara	MOR	600					Africa	4	1	331				1997	2020	1997-03-17	2020-12-31	UN	2013	0	0	0	0	0	0	0	0	0	0	0	0	0	0	0	0	0	0	0	0	0	0	0	0	0	0
45	PERSONAL ENVOY WESTERN SAHARA	Personal Envoy Western Sahara	SE/SA	Western Sahara	MOR	600					Africa	4	1	331				1997	2020	1997-03-17	2020-12-31	UN	2014	0	0	0	0	0	0	0	0	0	0	0	0	0	0	0	0	0	0	0	0	0	0	0	0	0	0
45	PERSONAL ENVOY WESTERN SAHARA	Personal Envoy Western Sahara	SE/SA	Western Sahara	MOR	600					Africa	4	1	331				1997	2020	1997-03-17	2020-12-31	UN	2015	0	0	0	0	0	0	0	0	0	0	0	0	0	0	0	0	0	0	0	0	0	0	0	0	0	0
45	PERSONAL ENVOY WESTERN SAHARA	Personal Envoy Western Sahara	SE/SA	Western Sahara	MOR	600					Africa	4	1	331				1997	2020	1997-03-17	2020-12-31	UN	2016	0	0	0	0	0	0	0	0	0	0	0	0	0	0	0	0	0	0	0	0	0	0	0	0	0	0
45	PERSONAL ENVOY WESTERN SAHARA	Personal Envoy Western Sahara	SE/SA	Western Sahara	MOR	600					Africa	4	1	331				1997	2020	1997-03-17	2020-12-31	UN	2017	0	0	0	0	0	0	0	0	0	0	0	0	0	0	0	0	0	0	0	0	0	0	0	0	0	0
45	PERSONAL ENVOY WESTERN SAHARA	Personal Envoy Western Sahara	SE/SA	Western Sahara	MOR	600					Africa	4	1	331				1997	2020	1997-03-17	2020-12-31	UN	2018	0	0	0	0	0	0	0	0	0	0	0	0	0	0	0	0	0	0	0	0	0	0	0	0	0	0
45	PERSONAL ENVOY WESTERN SAHARA	Personal Envoy Western Sahara	SE/SA	Western Sahara	MOR	600					Africa	4	1	331				1997	2020	1997-03-17	2020-12-31	UN	2019	0	0	0	0	0	0	0	0	0	0	0	0	0	0	0	0	0	0	0	0	0	0	0	0	0	0
45	PERSONAL ENVOY WESTERN SAHARA	Personal Envoy Western Sahara	SE/SA	Western Sahara	MOR	600					Africa	4	1	331				1997	2020	1997-03-17	2020-12-31	UN	2020	0	0	0	0	0	0	0	0	0	0	0	0	0	0	0	0	0	0	0	0	0	0	0	0	0	0
46	MONUA	United Nations Observer Mission in Angola	PKO	Angola	ANG	540					Africa	4	1	327				1997	1999	1997-06-30	1999-02-26	UN	1997	1	0	0	0	1	1	1	1	0	0	0	0	1	0	0	1	1	0	0	0	0	0	0	1	1	1
46	MONUA	United Nations Observer Mission in Angola	PKO	Angola	ANG	540					Africa	4	1	327				1997	1999	1997-06-30	1999-02-26	UN	1998	0	0	0	0	0	0	0	0	0	0	0	0	0	0	0	0	0	0	0	0	0	0	0	0	0	0
46	MONUA	United Nations Observer Mission in Angola	PKO	Angola	ANG	540					Africa	4	1	327				1997	1999	1997-06-30	1999-02-26	UN	1999	0	0	0	0	0	0	0	0	0	0	0	0	0	0	0	0	0	0	0	0	0	0	0	0	0	0
47	UNTMIH	United Nations Transition Mission in Haiti	PKO	Haiti	HAI	41					Americas	5	1	381				1997	1997	1997-07-30	1997-11-30	UN	1997	1	0	0	0	0	0	0	1	0	0	1	0	0	0	0	0	0	0	0	0	0	0	0	0	0	0
48	UNOL	United Nations Peacebuilding Support Office in Liberia	SPM	Liberia	LBR	450					Africa	4	1	341				1997	2003	1997-11-01	2003-09-16	UN	1997	1	0	0	0	1	0	0	0	0	0	0	0	0	0	0	0	0	1	0	0	0	0	0	0	1	0
48	UNOL	United Nations Peacebuilding Support Office in Liberia	SPM	Liberia	LBR	450					Africa	4	1	341				1997	2003	1997-11-01	2003-09-16	UN	1998	0	0	0	0	0	0	0	0	0	0	0	0	0	0	0	0	0	0	0	0	0	0	0	0	0	0
48	UNOL	United Nations Peacebuilding Support Office in Liberia	SPM	Liberia	LBR	450					Africa	4	1	341				1997	2003	1997-11-01	2003-09-16	UN	1999	0	0	0	0	0	0	0	0	0	0	0	0	0	0	0	0	0	0	0	0	0	0	0	0	0	0
48	UNOL	United Nations Peacebuilding Support Office in Liberia	SPM	Liberia	LBR	450					Africa	4	1	341				1997	2003	1997-11-01	2003-09-16	UN	2000	0	0	0	0	0	0	0	0	0	0	0	0	0	0	0	0	0	0	0	0	0	0	0	0	0	0
48	UNOL	United Nations Peacebuilding Support Office in Liberia	SPM	Liberia	LBR	450					Africa	4	1	341				1997	2003	1997-11-01	2003-09-16	UN	2001	0	0	0	0	0	0	0	0	0	0	0	0	0	0	0	0	0	0	0	0	0	0	0	0	0	0
48	UNOL	United Nations Peacebuilding Support Office in Liberia	SPM	Liberia	LBR	450					Africa	4	1	341				1997	2003	1997-11-01	2003-09-16	UN	2002	0	0	0	0	0	0	0	0	0	0	0	0	0	0	0	0	0	0	0	0	0	0	0	0	0	0
48	UNOL	United Nations Peacebuilding Support Office in Liberia	SPM	Liberia	LBR	450					Africa	4	1	341				1997	2003	1997-11-01	2003-09-16	UN	2003	0	0	0	0	0	1	0	0	0	0	0	0	0	1	0	0	0	0	0	0	0	0	0	0	0	0
49	MIPONUH	United Nations Civilian Police Mission in Haiti	PKO	Haiti	HAI	41					Americas	5	1	381				1997	2000	1997-11-28	2000-03-15	UN	1997	1	0	0	0	0	0	0	1	0	0	1	0	0	0	0	0	0	0	0	0	0	0	0	0	0	0
49	MIPONUH	United Nations Civilian Police Mission in Haiti	PKO	Haiti	HAI	41					Americas	5	1	381				1997	2000	1997-11-28	2000-03-15	UN	1998	0	0	0	0	0	0	0	0	0	0	0	0	0	0	0	0	0	0	0	0	0	0	0	0	0	0
49	MIPONUH	United Nations Civilian Police Mission in Haiti	PKO	Haiti	HAI	41					Americas	5	1	381				1997	2000	1997-11-28	2000-03-15	UN	1999	0	0	0	0	0	0	0	0	0	0	0	0	0	0	0	0	0	0	0	0	0	0	0	0	0	0
49	MIPONUH	United Nations Civilian Police Mission in Haiti	PKO	Haiti	HAI	41					Americas	5	1	381				1997	2000	1997-11-28	2000-03-15	UN	2000	0	0	0	0	0	0	0	0	0	0	0	0	0	0	0	0	0	0	0	0	0	0	0	0	0	0
50	UNPSG	United Nations Civilian Police Support Group	PKO	Croatia	CRO; YUG	344					Europe	1	1	390				1997	1998	1997-12-19	1998-10-15	UN	1997	0	0	0	0	0	0	0	1	1	0	0	0	0	0	0	0	0	0	0	0	0	0	0	0	0	0
50	UNPSG	United Nations Civilian Police Support Group	PKO	Croatia	CRO; YUG	344					Europe	1	1	390				1997	1998	1997-12-19	1998-10-15	UN	1998	0	0	0	0	0	0	0	0	0	0	0	0	0	0	0	0	0	0	0	0	0	0	0	0	0	0
51	UNPOB	United Nations Political Office in Bougainville	SPM	Bougainville	PNG	910					Asia	3	1	369				1998	2003	1998-06-15	2003-12-31	UN	1998	0	1	0	0	1	0	1	0	0	0	0	0	0	0	0	1	0	0	0	0	0	0	0	0	0	0
51	UNPOB	United Nations Political Office in Bougainville	SPM	Bougainville	PNG	910					Asia	3	1	369				1998	2003	1998-06-15	2003-12-31	UN	1999	0	0	0	0	0	0	0	0	0	0	0	0	0	0	0	0	0	0	0	0	0	0	0	0	0	0
51	UNPOB	United Nations Political Office in Bougainville	SPM	Bougainville	PNG	910					Asia	3	1	369				1998	2003	1998-06-15	2003-12-31	UN	2000	0	0	0	0	0	0	0	0	0	0	0	0	0	0	0	0	0	0	0	0	0	0	0	0	0	0
51	UNPOB	United Nations Political Office in Bougainville	SPM	Bougainville	PNG	910					Asia	3	1	369				1998	2003	1998-06-15	2003-12-31	UN	2001	0	0	0	0	0	0	0	0	0	0	0	0	0	0	0	0	0	0	0	0	0	0	0	0	0	0
51	UNPOB	United Nations Political Office in Bougainville	SPM	Bougainville	PNG	910					Asia	3	1	369				1998	2003	1998-06-15	2003-12-31	UN	2002	0	0	0	0	0	0	0	0	0	0	0	0	0	0	0	0	0	0	0	0	0	0	0	0	0	0
51	UNPOB	United Nations Political Office in Bougainville	SPM	Bougainville	PNG	910					Asia	3	1	369				1998	2003	1998-06-15	2003-12-31	UN	2003	0	0	0	0	0	0	0	0	0	0	0	0	0	0	0	0	0	0	0	0	0	0	0	0	0	0
52	MINURCA	United Nations Mission in the Central African Republic	PKO	Central African Republic	CEN	482					Africa	4	0					1998	2000	1998-03-27	2000-02-10	UN	1998	1	0	0	0	1	0	0	0	0	0	1	0	1	1	0	0	0	0	0	0	0	0	0	0	1	0
52	MINURCA	United Nations Mission in the Central African Republic	PKO	Central African Republic	CEN	482					Africa	4	0					1998	2000	1998-03-27	2000-02-10	UN	1999	0	0	0	0	0	0	0	0	0	0	0	0	0	0	0	0	0	0	0	0	0	0	0	0	0	0
52	MINURCA	United Nations Mission in the Central African Republic	PKO	Central African Republic	CEN	482					Africa	4	0					1998	2000	1998-03-27	2000-02-10	UN	2000	0	0	0	0	0	0	0	0	0	0	0	0	0	0	0	0	0	0	0	0	0	0	0	0	0	0
53	UNOMSIL	United Nations Observer Mission in Sierra Leone	PKO	Sierra Leone	SIE	451					Africa	4	1	382				1998	1999	1998-07-13	1999-10-22	UN	1998	0	0	0	0	0	0	1	0	0	0	0	0	1	0	0	0	1	0	0	0	0	0	0	0	0	0
53	UNOMSIL	United Nations Observer Mission in Sierra Leone	PKO	Sierra Leone	SIE	451					Africa	4	1	382				1998	1999	1998-07-13	1999-10-22	UN	1999	0	0	0	0	0	0	0	0	0	0	0	0	0	0	0	0	0	0	0	0	0	0	0	0	0	0
54	UNOA	United Nations Office in Angola	SPM	Angola	ANG	540					Africa	4	1	327				1999	2002	1999-10-15	2002-08-15	UN	1999	1	0	0	0	1	1	0	0	0	0	0	0	0	0	0	0	0	0	0	0	0	0	1	0	0	0
54	UNOA	United Nations Office in Angola	SPM	Angola	ANG	540					Africa	4	1	327				1999	2002	1999-10-15	2002-08-15	UN	2000	0	0	0	0	0	0	0	0	0	0	0	0	0	0	0	0	0	0	0	0	0	0	0	0	0	0
54	UNOA	United Nations Office in Angola	SPM	Angola	ANG	540					Africa	4	1	327				1999	2002	1999-10-15	2002-08-15	UN	2001	0	0	0	0	0	0	0	0	0	0	0	0	0	0	0	0	0	0	0	0	0	0	0	0	0	0
54	UNOA	United Nations Office in Angola	SPM	Angola	ANG	540					Africa	4	1	327				1999	2002	1999-10-15	2002-08-15	UN	2002	0	0	0	0	0	0	0	0	0	0	0	0	0	0	0	0	0	0	0	0	0	0	0	0	0	0
55	UNOGBIS	United Nations Peacebuilding Support Office in Guinea-Bissau	SPM	Guinea-Bissau	GNB	404					Africa	4	1	410				1999	2009	1999-04-06	2009-12-31	UN	1999	1	0	0	0	0	0	0	0	0	0	0	0	0	1	0	0	0	0	0	0	0	0	0	0	0	0
55	UNOGBIS	United Nations Peacebuilding Support Office in Guinea-Bissau	SPM	Guinea-Bissau	GNB	404					Africa	4	1	410				1999	2009	1999-04-06	2009-12-31	UN	2000	0	0	0	0	0	0	0	0	0	0	0	0	0	0	0	0	0	0	0	0	0	0	0	0	0	0
55	UNOGBIS	United Nations Peacebuilding Support Office in Guinea-Bissau	SPM	Guinea-Bissau	GNB	404					Africa	4	1	410				1999	2009	1999-04-06	2009-12-31	UN	2001	0	0	0	0	0	0	0	0	0	0	0	0	0	0	0	0	0	0	0	0	0	0	0	0	0	0
55	UNOGBIS	United Nations Peacebuilding Support Office in Guinea-Bissau	SPM	Guinea-Bissau	GNB	404					Africa	4	1	410				1999	2009	1999-04-06	2009-12-31	UN	2002	0	0	0	0	0	0	0	0	0	0	0	0	0	0	0	0	0	0	0	0	0	0	0	0	0	0
55	UNOGBIS	United Nations Peacebuilding Support Office in Guinea-Bissau	SPM	Guinea-Bissau	GNB	404					Africa	4	1	410				1999	2009	1999-04-06	2009-12-31	UN	2003	0	0	0	0	0	0	0	0	0	0	0	0	0	0	0	0	0	0	0	0	0	0	0	0	0	0
55	UNOGBIS	United Nations Peacebuilding Support Office in Guinea-Bissau	SPM	Guinea-Bissau	GNB	404					Africa	4	1	410				1999	2009	1999-04-06	2009-12-31	UN	2004	0	0	0	0	0	0	0	0	0	1	0	0	0	0	0	0	0	0	0	0	0	0	0	0	1	0
55	UNOGBIS	United Nations Peacebuilding Support Office in Guinea-Bissau	SPM	Guinea-Bissau	GNB	404					Africa	4	1	410				1999	2009	1999-04-06	2009-12-31	UN	2005	0	0	0	0	0	0	0	0	0	0	0	0	0	0	0	0	0	0	0	0	0	0	0	0	0	0
55	UNOGBIS	United Nations Peacebuilding Support Office in Guinea-Bissau	SPM	Guinea-Bissau	GNB	404					Africa	4	1	410				1999	2009	1999-04-06	2009-12-31	UN	2006	0	0	0	0	0	0	0	0	0	0	0	0	0	0	0	0	0	0	0	0	0	0	0	0	0	0
55	UNOGBIS	United Nations Peacebuilding Support Office in Guinea-Bissau	SPM	Guinea-Bissau	GNB	404					Africa	4	1	410				1999	2009	1999-04-06	2009-12-31	UN	2007	0	0	0	0	1	0	0	0	0	0	0	0	0	0	0	0	0	0	0	0	0	0	0	0	0	0
55	UNOGBIS	United Nations Peacebuilding Support Office in Guinea-Bissau	SPM	Guinea-Bissau	GNB	404					Africa	4	1	410				1999	2009	1999-04-06	2009-12-31	UN	2008	0	0	0	0	0	0	0	0	0	0	0	0	0	0	0	0	0	0	0	0	0	0	0	0	0	0
55	UNOGBIS	United Nations Peacebuilding Support Office in Guinea-Bissau	SPM	Guinea-Bissau	GNB	404					Africa	4	1	410				1999	2009	1999-04-06	2009-12-31	UN	2009	0	0	0	0	0	0	0	0	0	0	0	0	0	0	0	0	0	0	0	0	0	0	0	0	0	0
56	UNIOGBIS	United Nations Integrated Peacebuilding Office in Guinea-Bissau	SPM	Guinea-Bissau	GNB	404					Africa	4	1	410				2010	2020	2010-01-01	2020-12-31	UN	2010	1	0	0	0	0	0	0	0	0	1	0	0	0	0	0	0	0	0	0	0	0	0	0	0	1	0
56	UNIOGBIS	United Nations Integrated Peacebuilding Office in Guinea-Bissau	SPM	Guinea-Bissau	GNB	404					Africa	4	1	410				2010	2020	2010-01-01	2020-12-31	UN	2011	0	0	0	0	0	0	0	0	0	0	0	0	0	0	0	0	0	0	0	0	0	0	0	0	0	0
56	UNIOGBIS	United Nations Integrated Peacebuilding Office in Guinea-Bissau	SPM	Guinea-Bissau	GNB	404					Africa	4	1	410				2010	2020	2010-01-01	2020-12-31	UN	2012	0	0	0	0	0	0	0	0	0	0	0	0	0	0	0	0	0	0	0	0	0	0	0	0	0	0
56	UNIOGBIS	United Nations Integrated Peacebuilding Office in Guinea-Bissau	SPM	Guinea-Bissau	GNB	404					Africa	4	1	410				2010	2020	2010-01-01	2020-12-31	UN	2013	0	0	0	0	0	0	0	0	0	0	0	0	0	1	0	0	0	0	0	0	0	0	0	0	0	0
56	UNIOGBIS	United Nations Integrated Peacebuilding Office in Guinea-Bissau	SPM	Guinea-Bissau	GNB	404					Africa	4	1	410				2010	2020	2010-01-01	2020-12-31	UN	2014	0	0	0	0	0	0	0	0	0	0	0	0	0	0	0	0	0	0	0	0	0	0	0	0	0	0
56	UNIOGBIS	United Nations Integrated Peacebuilding Office in Guinea-Bissau	SPM	Guinea-Bissau	GNB	404					Africa	4	1	410				2010	2020	2010-01-01	2020-12-31	UN	2015	0	0	0	0	0	0	0	0	0	0	0	0	0	0	0	0	0	0	0	0	0	0	0	0	0	0
56	UNIOGBIS	United Nations Integrated Peacebuilding Office in Guinea-Bissau	SPM	Guinea-Bissau	GNB	404					Africa	4	1	410				2010	2020	2010-01-01	2020-12-31	UN	2016	0	0	0	0	0	0	0	0	0	0	0	0	0	0	0	0	0	0	0	0	0	0	0	0	0	0
56	UNIOGBIS	United Nations Integrated Peacebuilding Office in Guinea-Bissau	SPM	Guinea-Bissau	GNB	404					Africa	4	1	410				2010	2020	2010-01-01	2020-12-31	UN	2017	0	0	0	0	0	0	0	0	0	0	0	0	0	0	0	0	0	0	0	0	0	0	0	0	0	0
56	UNIOGBIS	United Nations Integrated Peacebuilding Office in Guinea-Bissau	SPM	Guinea-Bissau	GNB	404					Africa	4	1	410				2010	2020	2010-01-01	2020-12-31	UN	2018	0	0	0	0	0	0	0	0	0	0	0	0	0	0	0	0	0	0	0	0	0	0	0	0	0	0
56	UNIOGBIS	United Nations Integrated Peacebuilding Office in Guinea-Bissau	SPM	Guinea-Bissau	GNB	404					Africa	4	1	410				2010	2020	2010-01-01	2020-12-31	UN	2019	0	0	0	0	0	0	0	0	0	0	0	0	0	0	0	0	0	0	0	0	0	0	0	0	0	0
56	UNIOGBIS	United Nations Integrated Peacebuilding Office in Guinea-Bissau	SPM	Guinea-Bissau	GNB	404					Africa	4	1	410				2010	2020	2010-01-01	2020-12-31	UN	2020	0	0	0	0	0	0	0	0	0	0	0	0	0	0	0	0	0	0	0	0	0	0	0	0	0	0
57	UNMIK	United Nations Mission in Kosovo	PKO	Kosovo	YUG; KOS	345	347				Europe	1	1	412				1999	ACTIVE	1999-06-10	2020-12-31	UN	1999	1	1	1	0	1	0	1	1	1	0	1	1	0	1	0	0	1	1	1	0	0	0	1	0	0	0
57	UNMIK	United Nations Mission in Kosovo	PKO	Kosovo	YUG; KOS	345	347				Europe	1	1	412				1999	ACTIVE	1999-06-10	2020-12-31	UN	2000	0	0	0	0	0	0	0	0	0	0	0	0	0	0	0	0	0	0	0	0	0	0	0	0	0	0
57	UNMIK	United Nations Mission in Kosovo	PKO	Kosovo	YUG; KOS	345	347				Europe	1	1	412				1999	ACTIVE	1999-06-10	2020-12-31	UN	2001	0	0	0	0	0	0	0	0	0	0	0	0	0	0	0	0	0	0	0	0	0	0	0	0	0	0
57	UNMIK	United Nations Mission in Kosovo	PKO	Kosovo	YUG; KOS	345	347				Europe	1	1	412				1999	ACTIVE	1999-06-10	2020-12-31	UN	2002	0	0	0	0	0	0	0	0	0	0	0	0	0	0	0	0	0	0	0	0	0	0	0	0	0	0
57	UNMIK	United Nations Mission in Kosovo	PKO	Kosovo	YUG; KOS	345	347				Europe	1	1	412				1999	ACTIVE	1999-06-10	2020-12-31	UN	2003	0	0	0	0	0	0	0	0	0	0	0	0	0	0	0	0	0	0	0	0	0	0	0	0	0	0
57	UNMIK	United Nations Mission in Kosovo	PKO	Kosovo	YUG; KOS	345	347				Europe	1	1	412				1999	ACTIVE	1999-06-10	2020-12-31	UN	2004	0	0	0	0	0	0	0	0	0	0	0	0	0	0	0	0	0	0	0	0	0	0	0	0	0	0
57	UNMIK	United Nations Mission in Kosovo	PKO	Kosovo	YUG; KOS	345	347				Europe	1	1	412				1999	ACTIVE	1999-06-10	2020-12-31	UN	2005	0	0	0	0	0	0	0	0	0	0	0	0	0	0	0	0	0	0	0	0	0	0	0	0	0	0
57	UNMIK	United Nations Mission in Kosovo	PKO	Kosovo	YUG; KOS	345	347				Europe	1	1	412				1999	ACTIVE	1999-06-10	2020-12-31	UN	2006	0	0	0	0	0	0	0	0	0	0	0	0	0	0	0	0	0	0	0	0	0	0	0	0	0	0
57	UNMIK	United Nations Mission in Kosovo	PKO	Kosovo	YUG; KOS	345	347				Europe	1	1	412				1999	ACTIVE	1999-06-10	2020-12-31	UN	2007	0	0	0	0	0	0	0	0	0	0	0	0	0	0	0	0	0	0	0	0	0	0	0	0	0	0
57	UNMIK	United Nations Mission in Kosovo	PKO	Kosovo	YUG; KOS	345	347				Europe	1	1	412				1999	ACTIVE	1999-06-10	2020-12-31	UN	2008	0	0	0	0	0	0	0	0	0	0	0	0	0	0	0	0	0	0	0	0	0	0	0	0	0	0
57	UNMIK	United Nations Mission in Kosovo	PKO	Kosovo	YUG; KOS	345	347				Europe	1	1	412				1999	ACTIVE	1999-06-10	2020-12-31	UN	2009	0	0	0	0	0	0	0	0	0	0	0	0	0	0	0	0	0	0	0	0	0	0	0	0	0	0
57	UNMIK	United Nations Mission in Kosovo	PKO	Kosovo	YUG; KOS	345	347				Europe	1	1	412				1999	ACTIVE	1999-06-10	2020-12-31	UN	2010	0	0	0	0	0	0	0	0	0	0	0	0	0	0	0	0	0	0	0	0	0	0	0	0	0	0
57	UNMIK	United Nations Mission in Kosovo	PKO	Kosovo	YUG; KOS	345	347				Europe	1	1	412				1999	ACTIVE	1999-06-10	2020-12-31	UN	2011	0	0	0	0	0	0	0	0	0	0	0	0	0	0	0	0	0	0	0	0	0	0	0	0	0	0
57	UNMIK	United Nations Mission in Kosovo	PKO	Kosovo	YUG; KOS	345	347				Europe	1	1	412				1999	ACTIVE	1999-06-10	2020-12-31	UN	2012	0	0	0	0	0	0	0	0	0	0	0	0	0	0	0	0	0	0	0	0	0	0	0	0	0	0
57	UNMIK	United Nations Mission in Kosovo	PKO	Kosovo	YUG; KOS	345	347				Europe	1	1	412				1999	ACTIVE	1999-06-10	2020-12-31	UN	2013	0	0	0	0	0	0	0	0	0	0	0	0	0	0	0	0	0	0	0	0	0	0	0	0	0	0
57	UNMIK	United Nations Mission in Kosovo	PKO	Kosovo	YUG; KOS	345	347				Europe	1	1	412				1999	ACTIVE	1999-06-10	2020-12-31	UN	2014	0	0	0	0	0	0	0	0	0	0	0	0	0	0	0	0	0	0	0	0	0	0	0	0	0	0
57	UNMIK	United Nations Mission in Kosovo	PKO	Kosovo	YUG; KOS	345	347				Europe	1	1	412				1999	ACTIVE	1999-06-10	2020-12-31	UN	2015	0	0	0	0	0	0	0	0	0	0	0	0	0	0	0	0	0	0	0	0	0	0	0	0	0	0
57	UNMIK	United Nations Mission in Kosovo	PKO	Kosovo	YUG; KOS	345	347				Europe	1	1	412				1999	ACTIVE	1999-06-10	2020-12-31	UN	2016	0	0	0	0	0	0	0	0	0	0	0	0	0	0	0	0	0	0	0	0	0	0	0	0	0	0
57	UNMIK	United Nations Mission in Kosovo	PKO	Kosovo	YUG; KOS	345	347				Europe	1	1	412				1999	ACTIVE	1999-06-10	2020-12-31	UN	2017	0	0	0	0	0	0	0	0	0	0	0	0	0	0	0	0	0	0	0	0	0	0	0	0	0	0
57	UNMIK	United Nations Mission in Kosovo	PKO	Kosovo	YUG; KOS	345	347				Europe	1	1	412				1999	ACTIVE	1999-06-10	2020-12-31	UN	2018	0	0	0	0	0	0	0	0	0	0	0	0	0	0	0	0	0	0	0	0	0	0	0	0	0	0
57	UNMIK	United Nations Mission in Kosovo	PKO	Kosovo	YUG; KOS	345	347				Europe	1	1	412				1999	ACTIVE	1999-06-10	2020-12-31	UN	2019	0	0	0	0	0	0	0	0	0	0	0	0	0	0	0	0	0	0	0	0	0	0	0	0	0	0
57	UNMIK	United Nations Mission in Kosovo	PKO	Kosovo	YUG; KOS	345	347				Europe	1	1	412				1999	ACTIVE	1999-06-10	2020-12-31	UN	2020	0	0	0	0	0	0	0	0	0	0	0	0	0	0	0	0	0	0	0	0	0	0	0	0	0	0
58	UNAMET	United Nations Mission in East Timor	SPM	Timor-Leste	INS; ETM	850	860				Asia	3	1	330				1999	1999	1999-06-11	1999-08-31	UN	1999	0	0	0	0	0	0	0	1	0	0	0	0	0	1	1	1	0	0	0	0	0	0	0	0	0	0
59	UNAMSIL	United Nations Mission in Sierra Leone	PKO	Sierra Leone	SIE	451					Africa	4	1	382				1999	2005	1999-10-22	2005-12-31	UN	1999	1	0	0	0	0	0	1	0	0	0	1	0	1	1	0	0	0	0	0	0	0	1	0	0	0	0
59	UNAMSIL	United Nations Mission in Sierra Leone	PKO	Sierra Leone	SIE	451					Africa	4	1	382				1999	2005	1999-10-22	2005-12-31	UN	2000	0	0	1	0	0	0	0	0	0	0	0	0	0	0	0	0	0	0	0	0	0	0	0	0	0	0
59	UNAMSIL	United Nations Mission in Sierra Leone	PKO	Sierra Leone	SIE	451					Africa	4	1	382				1999	2005	1999-10-22	2005-12-31	UN	2001	0	0	0	0	0	0	0	0	0	0	0	0	0	0	0	0	0	0	0	0	0	0	0	0	0	0
59	UNAMSIL	United Nations Mission in Sierra Leone	PKO	Sierra Leone	SIE	451					Africa	4	1	382				1999	2005	1999-10-22	2005-12-31	UN	2002	0	0	0	0	0	0	0	0	1	0	0	0	0	0	0	0	0	0	0	0	0	0	0	0	0	0
59	UNAMSIL	United Nations Mission in Sierra Leone	PKO	Sierra Leone	SIE	451					Africa	4	1	382				1999	2005	1999-10-22	2005-12-31	UN	2003	0	0	0	0	0	0	0	0	0	0	0	0	0	0	0	0	0	0	0	0	0	0	0	0	0	0
59	UNAMSIL	United Nations Mission in Sierra Leone	PKO	Sierra Leone	SIE	451					Africa	4	1	382				1999	2005	1999-10-22	2005-12-31	UN	2004	0	0	0	0	0	0	0	1	0	0	0	0	0	0	0	1	1	0	0	0	0	0	0	0	0	0
59	UNAMSIL	United Nations Mission in Sierra Leone	PKO	Sierra Leone	SIE	451					Africa	4	1	382				1999	2005	1999-10-22	2005-12-31	UN	2005	0	0	0	0	0	0	0	0	0	0	0	0	0	0	0	0	0	0	0	0	0	0	0	0	0	0
60	UNTAET	United Nations Transitional Administration in East Timor	PKO	Timor-Leste	INS; ETM	850	860				Asia	3	1	330				1999	2002	1999-10-25	2002-05-20	UN	1999	1	0	0	0	0	1	0	0	0	0	1	0	0	0	0	0	0	1	0	0	0	0	1	0	1	0
60	UNTAET	United Nations Transitional Administration in East Timor	PKO	Timor-Leste	INS; ETM	850	860				Asia	3	1	330				1999	2002	1999-10-25	2002-05-20	UN	2000	0	0	0	0	0	0	0	0	0	0	0	0	0	0	0	0	0	0	0	0	0	0	0	0	0	0
60	UNTAET	United Nations Transitional Administration in East Timor	PKO	Timor-Leste	INS; ETM	850	860				Asia	3	1	330				1999	2002	1999-10-25	2002-05-20	UN	2001	0	0	0	0	0	0	0	0	0	0	0	0	0	0	0	0	0	0	0	0	0	0	0	0	0	0
60	UNTAET	United Nations Transitional Administration in East Timor	PKO	Timor-Leste	INS; ETM	850	860				Asia	3	1	330				1999	2002	1999-10-25	2002-05-20	UN	2002	0	0	0	0	0	0	0	0	0	0	0	0	0	0	0	0	0	0	0	0	0	0	0	0	0	0
61	MONUC	United Nations Organization Mission in the Democratic Republic of Congo	PKO	Democratic Republic of Congo	DRC	490					Africa	4	1	283				1999	2010	1999-11-30	2010-06-30	UN	1999	0	1	0	0	1	1	1	0	1	0	1	0	0	0	0	0	0	0	0	0	0	0	0	0	0	0
61	MONUC	United Nations Organization Mission in the Democratic Republic of Congo	PKO	Democratic Republic of Congo	DRC	490					Africa	4	1	283				1999	2010	1999-11-30	2010-06-30	UN	2000	0	0	1	0	0	0	0	0	0	0	0	0	0	0	0	0	0	0	0	0	0	1	0	0	0	0
61	MONUC	United Nations Organization Mission in the Democratic Republic of Congo	PKO	Democratic Republic of Congo	DRC	490					Africa	4	1	283				1999	2010	1999-11-30	2010-06-30	UN	2001	0	0	0	0	0	0	0	0	0	0	0	0	0	0	0	0	0	0	0	0	0	0	0	0	0	0
61	MONUC	United Nations Organization Mission in the Democratic Republic of Congo	PKO	Democratic Republic of Congo	DRC	490					Africa	4	1	283				1999	2010	1999-11-30	2010-06-30	UN	2002	0	0	0	0	0	0	0	0	0	0	0	0	0	0	0	0	0	0	0	0	0	0	0	0	0	0
61	MONUC	United Nations Organization Mission in the Democratic Republic of Congo	PKO	Democratic Republic of Congo	DRC	490					Africa	4	1	283				1999	2010	1999-11-30	2010-06-30	UN	2003	0	0	0	0	0	0	0	0	0	0	0	0	1	1	0	0	1	0	1	1	0	0	0	0	1	1
61	MONUC	United Nations Organization Mission in the Democratic Republic of Congo	PKO	Democratic Republic of Congo	DRC	490					Africa	4	1	283				1999	2010	1999-11-30	2010-06-30	UN	2004	0	0	0	0	0	0	0	0	0	0	0	0	0	0	0	0	0	1	0	0	0	0	0	0	0	0
61	MONUC	United Nations Organization Mission in the Democratic Republic of Congo	PKO	Democratic Republic of Congo	DRC	490					Africa	4	1	283				1999	2010	1999-11-30	2010-06-30	UN	2005	1	0	0	0	0	0	0	0	0	0	0	0	0	0	1	0	0	0	0	0	0	0	0	0	0	0
61	MONUC	United Nations Organization Mission in the Democratic Republic of Congo	PKO	Democratic Republic of Congo	DRC	490					Africa	4	1	283				1999	2010	1999-11-30	2010-06-30	UN	2006	0	0	0	0	0	0	0	0	0	0	0	0	0	0	0	1	0	0	0	0	0	0	1	1	0	0
61	MONUC	United Nations Organization Mission in the Democratic Republic of Congo	PKO	Democratic Republic of Congo	DRC	490					Africa	4	1	283	429			1999	2010	1999-11-30	2010-06-30	UN	2007	0	0	0	0	0	0	0	0	0	0	0	0	0	0	0	0	0	0	0	0	0	0	0	0	0	0
61	MONUC	United Nations Organization Mission in the Democratic Republic of Congo	PKO	Democratic Republic of Congo	DRC	490					Africa	4	1	283	429			1999	2010	1999-11-30	2010-06-30	UN	2008	0	0	0	0	0	0	0	0	0	0	0	0	0	0	0	0	0	0	0	0	0	0	0	0	0	0
61	MONUC	United Nations Organization Mission in the Democratic Republic of Congo	PKO	Democratic Republic of Congo	DRC	490					Africa	4	1	283	429			1999	2010	1999-11-30	2010-06-30	UN	2009	0	0	0	0	0	0	0	0	0	0	0	0	0	0	0	0	0	0	0	0	0	0	0	0	0	0
61	MONUC	United Nations Organization Mission in the Democratic Republic of Congo	PKO	Democratic Republic of Congo	DRC	490					Africa	4	1	283	429			1999	2010	1999-11-30	2010-06-30	UN	2010	0	0	0	0	0	0	0	0	0	0	0	0	0	0	0	0	0	0	0	0	0	0	0	0	0	0
62	MICAH	International Civilian Support Mission in Haiti	SPM	Haiti	HAI	41					Americas	5	1	381				1999	2001	1999-12-17	2001-02-06	UN	1999	1	0	0	0	0	0	0	0	0	0	0	0	0	1	0	0	0	0	0	0	0	0	0	0	0	0
62	MICAH	International Civilian Support Mission in Haiti	SPM	Haiti	HAI	41					Americas	5	1	381				1999	2001	1999-12-17	2001-02-06	UN	2000	0	0	0	0	0	0	0	0	0	0	0	0	0	0	0	0	0	0	0	0	0	0	0	0	0	0
62	MICAH	International Civilian Support Mission in Haiti	SPM	Haiti	HAI	41					Americas	5	1	381				1999	2001	1999-12-17	2001-02-06	UN	2001	0	0	0	0	0	0	0	0	0	0	0	0	0	0	0	0	0	0	0	0	0	0	0	0	0	0
63	UNMOVIC	United Nations Monitoring, Verification and Inspection Commission	SPM	Iraq	IRQ; KUW	645	690				Middle East	2	1	371				1999	2007	1999-12-17	2007-06-29	UN	1999	0	0	0	1	0	0	0	0	0	0	0	0	0	0	0	0	0	0	0	0	0	0	0	0	0	0
63	UNMOVIC	United Nations Monitoring, Verification and Inspection Commission	SPM	Iraq	IRQ; KUW	645	690				Middle East	2	1	371				1999	2007	1999-12-17	2007-06-29	UN	2000	0	0	0	0	0	0	0	0	0	0	0	0	0	0	0	0	0	0	0	0	0	0	0	0	0	0
63	UNMOVIC	United Nations Monitoring, Verification and Inspection Commission	SPM	Iraq	IRQ; KUW	645	690				Middle East	2	1	371				1999	2007	1999-12-17	2007-06-29	UN	2001	0	0	0	0	0	0	0	0	0	0	0	0	0	0	0	0	0	0	0	0	0	0	0	0	0	0
63	UNMOVIC	United Nations Monitoring, Verification and Inspection Commission	SPM	Iraq	IRQ; KUW	645	690				Middle East	2	1	371				1999	2007	1999-12-17	2007-06-29	UN	2002	0	0	0	0	0	0	0	0	0	0	0	0	0	0	0	0	0	0	0	0	0	0	0	0	0	0
63	UNMOVIC	United Nations Monitoring, Verification and Inspection Commission	SPM	Iraq	IRQ; KUW	645	690				Middle East	2	1	371				1999	2007	1999-12-17	2007-06-29	UN	2003	0	0	0	0	0	0	0	0	0	0	0	0	0	0	0	0	0	0	0	0	0	0	0	0	0	0
63	UNMOVIC	United Nations Monitoring, Verification and Inspection Commission	SPM	Iraq	IRQ; KUW	645	690				Middle East	2	1	371				1999	2007	1999-12-17	2007-06-29	UN	2004	0	0	0	0	0	0	0	0	0	0	0	0	0	0	0	0	0	0	0	0	0	0	0	0	0	0
63	UNMOVIC	United Nations Monitoring, Verification and Inspection Commission	SPM	Iraq	IRQ; KUW	645	690				Middle East	2	1	371				1999	2007	1999-12-17	2007-06-29	UN	2005	0	0	0	0	0	0	0	0	0	0	0	0	0	0	0	0	0	0	0	0	0	0	0	0	0	0
63	UNMOVIC	United Nations Monitoring, Verification and Inspection Commission	SPM	Iraq	IRQ; KUW	645	690				Middle East	2	1	371				1999	2007	1999-12-17	2007-06-29	UN	2006	0	0	0	0	0	0	0	0	0	0	0	0	0	0	0	0	0	0	0	0	0	0	0	0	0	0
63	UNMOVIC	United Nations Monitoring, Verification and Inspection Commission	SPM	Iraq	IRQ; KUW	645	690				Middle East	2	1	371				1999	2007	1999-12-17	2007-06-29	UN	2007	0	0	0	0	0	0	0	0	0	0	0	0	0	0	0	0	0	0	0	0	0	0	0	0	0	0
64	UNTOP	United Nations Tajikistan Office of Peacebuilding	SPM	Tajikistan	TAJ	702					Asia	3	1	395				2000	2007	2000-06-01	2007-07-31	UN	2000	1	0	0	0	0	1	0	0	0	0	0	1	1	1	0	1	0	1	0	0	0	0	1	0	1	0
64	UNTOP	United Nations Tajikistan Office of Peacebuilding	SPM	Tajikistan	TAJ	702					Asia	3	1	395				2000	2007	2000-06-01	2007-07-31	UN	2001	0	0	0	0	0	0	0	0	0	0	0	0	0	0	0	0	0	0	0	0	0	0	0	0	0	0
64	UNTOP	United Nations Tajikistan Office of Peacebuilding	SPM	Tajikistan	TAJ	702					Asia	3	1	395				2000	2007	2000-06-01	2007-07-31	UN	2002	0	0	0	0	0	0	0	0	0	0	0	0	0	0	0	0	0	0	0	0	0	0	0	0	0	0
64	UNTOP	United Nations Tajikistan Office of Peacebuilding	SPM	Tajikistan	TAJ	702					Asia	3	1	395				2000	2007	2000-06-01	2007-07-31	UN	2003	0	0	0	0	0	0	0	0	0	0	0	0	0	0	0	0	0	0	0	0	0	0	0	0	0	0
64	UNTOP	United Nations Tajikistan Office of Peacebuilding	SPM	Tajikistan	TAJ	702					Asia	3	1	395				2000	2007	2000-06-01	2007-07-31	UN	2004	0	0	0	0	0	0	0	0	0	0	0	0	0	0	0	0	0	0	0	0	0	0	0	0	0	0
64	UNTOP	United Nations Tajikistan Office of Peacebuilding	SPM	Tajikistan	TAJ	702					Asia	3	1	395				2000	2007	2000-06-01	2007-07-31	UN	2005	0	0	0	0	0	0	0	0	0	0	0	0	0	0	0	0	0	0	0	0	0	0	0	0	0	0
64	UNTOP	United Nations Tajikistan Office of Peacebuilding	SPM	Tajikistan	TAJ	702					Asia	3	1	395				2000	2007	2000-06-01	2007-07-31	UN	2006	0	0	0	0	0	0	0	0	0	0	0	0	0	0	0	0	0	0	0	0	0	0	0	0	0	0
64	UNTOP	United Nations Tajikistan Office of Peacebuilding	SPM	Tajikistan	TAJ	702					Asia	3	1	395				2000	2007	2000-06-01	2007-07-31	UN	2007	0	0	0	0	0	0	0	0	0	0	0	0	0	0	0	0	0	0	0	0	0	0	0	0	0	0
65	BONUCA	United Nations Peacebuilding Support Office in the Central African Republic	SPM	Central African Republic	CEN	482					Africa	4	1					2000	2009	2000-02-15	2009-04-07	UN	2000	0	0	0	0	1	0	0	0	0	0	0	0	0	0	0	1	0	0	0	0	0	0	0	0	1	0
65	BONUCA	United Nations Peacebuilding Support Office in the Central African Republic	SPM	Central African Republic	CEN	482					Africa	4	1	416				2000	2009	2000-02-15	2009-04-07	UN	2001	0	0	0	0	0	0	0	0	0	0	0	0	0	0	0	0	0	0	0	0	0	0	0	0	0	0
65	BONUCA	United Nations Peacebuilding Support Office in the Central African Republic	SPM	Central African Republic	CEN	482					Africa	4	1	416				2000	2009	2000-02-15	2009-04-07	UN	2002	0	0	0	0	0	0	0	0	0	0	0	0	0	0	0	0	0	0	0	0	0	0	0	0	0	0
65	BONUCA	United Nations Peacebuilding Support Office in the Central African Republic	SPM	Central African Republic	CEN	482					Africa	4	1	416				2000	2009	2000-02-15	2009-04-07	UN	2003	0	0	0	0	0	0	0	0	0	0	0	0	0	0	0	0	0	0	0	0	0	0	0	0	0	0
65	BONUCA	United Nations Peacebuilding Support Office in the Central African Republic	SPM	Central African Republic	CEN	482					Africa	4	1	416				2000	2009	2000-02-15	2009-04-07	UN	2004	0	0	0	0	0	0	0	0	0	0	0	0	0	0	0	0	0	0	0	0	0	0	0	0	0	0
65	BONUCA	United Nations Peacebuilding Support Office in the Central African Republic	SPM	Central African Republic	CEN	482					Africa	4	1	416				2000	2009	2000-02-15	2009-04-07	UN	2005	0	0	0	0	0	0	0	0	0	0	0	0	0	0	0	0	0	0	0	0	0	0	0	0	0	0
65	BONUCA	United Nations Peacebuilding Support Office in the Central African Republic	SPM	Central African Republic	CEN	482					Africa	4	1	416				2000	2009	2000-02-15	2009-04-07	UN	2006	0	0	0	0	0	0	0	0	0	0	0	0	0	0	0	0	0	0	0	0	0	0	0	0	0	0
65	BONUCA	United Nations Peacebuilding Support Office in the Central African Republic	SPM	Central African Republic	CEN	482					Africa	4	1	416				2000	2009	2000-02-15	2009-04-07	UN	2007	0	0	0	0	0	0	0	0	0	0	0	0	0	0	0	0	0	0	0	0	0	0	0	0	0	0
65	BONUCA	United Nations Peacebuilding Support Office in the Central African Republic	SPM	Central African Republic	CEN	482					Africa	4	1	416				2000	2009	2000-02-15	2009-04-07	UN	2008	0	0	0	0	0	0	0	0	0	0	0	0	0	0	0	0	0	0	0	0	0	0	0	0	0	0
65	BONUCA	United Nations Peacebuilding Support Office in the Central African Republic	SPM	Central African Republic	CEN	482					Africa	4	1	416				2000	2009	2000-02-15	2009-04-07	UN	2009	0	0	0	0	0	0	0	0	0	0	0	0	0	0	0	0	0	0	0	0	0	0	0	0	0	0
66	UNMEE	United Nations Mission in Ethiopia and Eritrea	PKO	Ethiopia/Eritrea	ETH; ERI	530	531				Africa	4	1	409				2000	2008	2000-07-31	2008-07-30	UN	2000	1	0	1	0	0	1	1	0	0	0	0	0	0	0	0	1	1	0	0	0	0	0	0	0	0	0
66	UNMEE	United Nations Mission in Ethiopia and Eritrea	PKO	Ethiopia/Eritrea	ETH; ERI	530	531				Africa	4	1	409				2000	2008	2000-07-31	2008-07-30	UN	2001	0	0	0	0	0	0	0	0	0	0	0	0	0	0	0	0	0	0	0	0	0	0	0	0	0	0
66	UNMEE	United Nations Mission in Ethiopia and Eritrea	PKO	Ethiopia/Eritrea	ETH; ERI	530	531				Africa	4	1	409				2000	2008	2000-07-31	2008-07-30	UN	2002	0	0	0	0	0	0	0	0	0	0	0	0	0	0	0	0	0	0	0	0	0	0	0	0	0	0
66	UNMEE	United Nations Mission in Ethiopia and Eritrea	PKO	Ethiopia/Eritrea	ETH; ERI	530	531				Africa	4	1	409				2000	2008	2000-07-31	2008-07-30	UN	2003	0	0	0	0	0	0	0	0	0	0	0	0	0	0	0	0	0	0	0	0	0	0	0	0	0	0
66	UNMEE	United Nations Mission in Ethiopia and Eritrea	PKO	Ethiopia/Eritrea	ETH; ERI	530	531				Africa	4	1	409				2000	2008	2000-07-31	2008-07-30	UN	2004	0	0	0	0	0	0	0	0	0	0	0	0	0	0	0	0	0	0	0	0	0	0	0	0	0	0
66	UNMEE	United Nations Mission in Ethiopia and Eritrea	PKO	Ethiopia/Eritrea	ETH; ERI	530	531				Africa	4	1	409				2000	2008	2000-07-31	2008-07-30	UN	2005	0	0	0	0	0	0	0	0	0	0	0	0	0	0	0	0	0	0	0	0	0	0	0	0	0	0
66	UNMEE	United Nations Mission in Ethiopia and Eritrea	PKO	Ethiopia/Eritrea	ETH; ERI	530	531				Africa	4	1	409				2000	2008	2000-07-31	2008-07-30	UN	2006	0	0	0	0	0	0	0	0	0	0	0	0	0	0	0	0	0	0	0	0	0	0	0	0	0	0
66	UNMEE	United Nations Mission in Ethiopia and Eritrea	PKO	Ethiopia/Eritrea	ETH; ERI	530	531				Africa	4	1	409				2000	2008	2000-07-31	2008-07-30	UN	2007	0	0	0	0	0	0	0	0	0	0	0	0	0	0	0	0	0	0	0	0	0	0	0	0	0	0
66	UNMEE	United Nations Mission in Ethiopia and Eritrea	PKO	Ethiopia/Eritrea	ETH; ERI	530	531				Africa	4	1	409				2000	2008	2000-07-31	2008-07-30	UN	2008	0	0	0	0	0	0	0	0	0	0	0	0	0	0	0	0	0	0	0	0	0	0	0	0	0	0
67	UNSCOL	United Nations Special Coordinator for Lebanon	SPM	Lebanon	LEB	660	666				Middle East	2	1	426				2000	ACTIVE	2000-07-20	2020-12-31	UN	2000	1	0	0	0	1	0	0	0	0	0	0	0	0	0	0	0	0	0	0	0	0	0	0	0	0	0
67	UNSCOL	United Nations Special Coordinator for Lebanon	SPM	Lebanon	LEB	660	666				Middle East	2	1	426				2000	ACTIVE	2000-07-20	2020-12-31	UN	2001	0	0	0	0	0	0	0	0	0	0	0	0	0	0	0	0	0	0	0	0	0	0	0	0	0	0
67	UNSCOL	United Nations Special Coordinator for Lebanon	SPM	Lebanon	LEB	660	666				Middle East	2	1	426				2000	ACTIVE	2000-07-20	2020-12-31	UN	2002	0	0	0	0	0	0	0	0	0	0	0	0	0	0	0	0	0	0	0	0	0	0	0	0	0	0
67	UNSCOL	United Nations Special Coordinator for Lebanon	SPM	Lebanon	LEB	660	666				Middle East	2	1	426				2000	ACTIVE	2000-07-20	2020-12-31	UN	2003	0	0	0	0	0	0	0	0	0	0	0	0	0	0	0	0	0	0	0	0	0	0	0	0	0	0
67	UNSCOL	United Nations Special Coordinator for Lebanon	SPM	Lebanon	LEB	660	666				Middle East	2	1	426				2000	ACTIVE	2000-07-20	2020-12-31	UN	2004	0	0	0	0	0	0	0	0	0	0	0	0	0	0	0	0	0	0	0	0	0	0	0	0	0	0
67	UNSCOL	United Nations Special Coordinator for Lebanon	SPM	Lebanon	LEB	660	666				Middle East	2	1	426				2000	ACTIVE	2000-07-20	2020-12-31	UN	2005	0	0	0	0	0	0	0	0	0	0	0	0	0	0	0	0	0	0	0	0	0	0	0	0	0	0
67	UNSCOL	United Nations Special Coordinator for Lebanon	SPM	Lebanon	LEB	660	666				Middle East	2	1	426				2000	ACTIVE	2000-07-20	2020-12-31	UN	2006	0	0	0	0	0	0	0	0	0	0	0	0	0	0	0	0	0	0	0	0	0	0	0	0	0	0
67	UNSCOL	United Nations Special Coordinator for Lebanon	SPM	Lebanon	LEB	660	666				Middle East	2	1	426				2000	ACTIVE	2000-07-20	2020-12-31	UN	2007	0	0	0	0	0	0	0	0	0	0	0	0	0	0	0	0	0	0	0	0	0	0	0	0	0	0
67	UNSCOL	United Nations Special Coordinator for Lebanon	SPM	Lebanon	LEB	660	666				Middle East	2	1	426				2000	ACTIVE	2000-07-20	2020-12-31	UN	2008	0	0	0	0	0	0	0	0	0	0	0	0	0	0	0	0	0	0	0	0	0	0	0	0	0	0
67	UNSCOL	United Nations Special Coordinator for Lebanon	SPM	Lebanon	LEB	660	666				Middle East	2	1	426				2000	ACTIVE	2000-07-20	2020-12-31	UN	2009	0	0	0	0	0	0	0	0	0	0	0	0	0	0	0	0	0	0	0	0	0	0	0	0	0	0
67	UNSCOL	United Nations Special Coordinator for Lebanon	SPM	Lebanon	LEB	660	666				Middle East	2	1	426				2000	ACTIVE	2000-07-20	2020-12-31	UN	2010	0	0	0	0	0	0	0	0	0	0	0	0	0	0	0	0	0	0	0	0	0	0	0	0	0	0
67	UNSCOL	United Nations Special Coordinator for Lebanon	SPM	Lebanon	LEB	660	666				Middle East	2	1	426				2000	ACTIVE	2000-07-20	2020-12-31	UN	2011	0	0	0	0	0	0	0	0	0	0	0	0	0	0	0	0	0	0	0	0	0	0	0	0	0	0
67	UNSCOL	United Nations Special Coordinator for Lebanon	SPM	Lebanon	LEB	660	666				Middle East	2	1	426				2000	ACTIVE	2000-07-20	2020-12-31	UN	2012	0	0	0	0	0	0	0	0	0	0	0	0	0	0	0	0	0	0	0	0	0	0	0	0	0	0
67	UNSCOL	United Nations Special Coordinator for Lebanon	SPM	Lebanon	LEB	660	666				Middle East	2	1	426				2000	ACTIVE	2000-07-20	2020-12-31	UN	2013	0	0	0	0	0	0	0	0	0	0	0	0	0	0	0	0	0	0	0	0	0	0	0	0	0	0
67	UNSCOL	United Nations Special Coordinator for Lebanon	SPM	Lebanon	LEB	660	666				Middle East	2	1	426				2000	ACTIVE	2000-07-20	2020-12-31	UN	2014	0	0	0	0	0	0	0	0	0	0	0	0	0	0	0	0	0	0	0	0	0	0	0	0	0	0
67	UNSCOL	United Nations Special Coordinator for Lebanon	SPM	Lebanon	LEB	660	666				Middle East	2	1	426				2000	ACTIVE	2000-07-20	2020-12-31	UN	2015	0	0	0	0	0	0	0	0	0	0	0	0	0	0	0	0	0	0	0	0	0	0	0	0	0	0
67	UNSCOL	United Nations Special Coordinator for Lebanon	SPM	Lebanon	LEB	660	666				Middle East	2	1	426				2000	ACTIVE	2000-07-20	2020-12-31	UN	2016	0	0	0	0	0	0	0	0	0	0	0	0	0	0	0	0	0	0	0	0	0	0	0	0	0	0
67	UNSCOL	United Nations Special Coordinator for Lebanon	SPM	Lebanon	LEB	660	666				Middle East	2	1	426				2000	ACTIVE	2000-07-20	2020-12-31	UN	2017	0	0	0	0	0	0	0	0	0	0	0	0	0	0	0	0	0	0	0	0	0	0	0	0	0	0
67	UNSCOL	United Nations Special Coordinator for Lebanon	SPM	Lebanon	LEB	660	666				Middle East	2	1	426				2000	ACTIVE	2000-07-20	2020-12-31	UN	2018	0	0	0	0	0	0	0	0	0	0	0	0	0	0	0	0	0	0	0	0	0	0	0	0	0	0
67	UNSCOL	United Nations Special Coordinator for Lebanon	SPM	Lebanon	LEB	660	666				Middle East	2	1	426				2000	ACTIVE	2000-07-20	2020-12-31	UN	2019	0	0	0	0	0	0	0	0	0	0	0	0	0	0	0	0	0	0	0	0	0	0	0	0	0	0
67	UNSCOL	United Nations Special Coordinator for Lebanon	SPM	Lebanon	LEB	660	666				Middle East	2	1	426				2000	ACTIVE	2000-07-20	2020-12-31	UN	2020	0	0	0	0	0	0	0	0	0	0	0	0	0	0	0	0	0	0	0	0	0	0	0	0	0	0
68	UNMA	United Nations Mission in Angola	SPM	Angola	ANG	540					Africa	4	1	327				2002	2003	2002-08-15	2003-02-07	UN	2002	1	0	1	0	1	0	0	0	1	0	0	0	1	1	0	0	0	1	0	1	0	0	0	0	0	0
68	UNMA	United Nations Mission in Angola	SPM	Angola	ANG	540					Africa	4	1	327				2002	2003	2002-08-15	2003-02-07	UN	2003	0	0	0	0	0	0	0	0	0	0	0	0	0	0	0	0	0	0	0	0	0	0	0	0	0	0
69	UNAMA	United Nations Assistance Mission in Afghanistan	SPM	Afghanistan	AFG	700					Asia	3	1	333				2002	ACTIVE	2002-03-28	2020-12-31	UN	2002	1	0	0	0	1	1	0	0	0	0	0	0	0	0	0	1	1	0	0	0	0	0	0	1	1	1
69	UNAMA	United Nations Assistance Mission in Afghanistan	SPM	Afghanistan	AFG	700					Asia	3	1	333				2002	ACTIVE	2002-03-28	2020-12-31	UN	2003	0	0	0	0	0	0	0	0	0	0	0	0	0	0	0	0	0	0	0	0	0	0	0	0	0	0
69	UNAMA	United Nations Assistance Mission in Afghanistan	SPM	Afghanistan	AFG	700					Asia	3	1	333				2002	ACTIVE	2002-03-28	2020-12-31	UN	2004	0	0	0	0	0	0	0	0	0	0	0	0	0	0	0	0	0	0	0	0	0	0	0	0	0	0
69	UNAMA	United Nations Assistance Mission in Afghanistan	SPM	Afghanistan	AFG	700					Asia	3	1	333				2002	ACTIVE	2002-03-28	2020-12-31	UN	2005	0	0	0	0	0	0	0	0	0	0	0	0	0	0	0	0	0	0	0	0	0	0	0	0	0	0
69	UNAMA	United Nations Assistance Mission in Afghanistan	SPM	Afghanistan	AFG	700					Asia	3	1	333				2002	ACTIVE	2002-03-28	2020-12-31	UN	2006	0	0	0	0	0	0	0	0	0	0	0	0	0	0	0	0	0	0	0	0	0	0	0	0	0	0
69	UNAMA	United Nations Assistance Mission in Afghanistan	SPM	Afghanistan	AFG	700					Asia	3	1	333				2002	ACTIVE	2002-03-28	2020-12-31	UN	2007	0	0	0	0	0	0	0	0	0	0	0	0	0	0	0	0	0	0	0	0	0	1	0	0	0	0
69	UNAMA	United Nations Assistance Mission in Afghanistan	SPM	Afghanistan	AFG	700					Asia	3	1	333				2002	ACTIVE	2002-03-28	2020-12-31	UN	2008	0	0	0	0	0	0	0	0	0	0	0	0	0	0	0	0	0	0	0	0	0	0	0	0	0	0
69	UNAMA	United Nations Assistance Mission in Afghanistan	SPM	Afghanistan	AFG	700					Asia	3	1	333				2002	ACTIVE	2002-03-28	2020-12-31	UN	2009	0	0	0	0	0	0	0	0	0	0	0	0	0	0	0	0	0	0	0	0	0	0	0	0	0	0
69	UNAMA	United Nations Assistance Mission in Afghanistan	SPM	Afghanistan	AFG	700					Asia	3	1	333				2002	ACTIVE	2002-03-28	2020-12-31	UN	2010	0	0	0	0	0	0	0	0	0	0	0	0	0	0	0	0	0	0	0	0	0	0	0	0	0	0
69	UNAMA	United Nations Assistance Mission in Afghanistan	SPM	Afghanistan	AFG	700					Asia	3	1	333				2002	ACTIVE	2002-03-28	2020-12-31	UN	2011	0	0	0	0	0	0	0	0	0	0	0	0	0	0	0	0	0	0	0	0	0	0	0	0	0	0
69	UNAMA	United Nations Assistance Mission in Afghanistan	SPM	Afghanistan	AFG	700					Asia	3	1	333				2002	ACTIVE	2002-03-28	2020-12-31	UN	2012	0	0	0	0	0	0	0	0	0	0	0	0	0	0	0	0	0	0	0	0	0	0	0	0	0	0
69	UNAMA	United Nations Assistance Mission in Afghanistan	SPM	Afghanistan	AFG	700					Asia	3	1	333				2002	ACTIVE	2002-03-28	2020-12-31	UN	2013	0	0	0	0	0	0	0	0	0	0	0	0	0	0	0	0	0	0	0	0	0	0	0	0	0	0
69	UNAMA	United Nations Assistance Mission in Afghanistan	SPM	Afghanistan	AFG	700					Asia	3	1	333				2002	ACTIVE	2002-03-28	2020-12-31	UN	2014	0	0	0	0	0	0	0	0	0	0	0	0	0	0	0	0	0	0	0	0	0	0	0	0	0	0
69	UNAMA	United Nations Assistance Mission in Afghanistan	SPM	Afghanistan	AFG	700					Asia	3	1	333	13637			2002	ACTIVE	2002-03-28	2020-12-31	UN	2015	0	0	0	0	0	0	0	0	0	0	0	0	0	0	0	0	0	0	0	0	0	0	0	0	0	0
69	UNAMA	United Nations Assistance Mission in Afghanistan	SPM	Afghanistan	AFG	700					Asia	3	1	333	13637			2002	ACTIVE	2002-03-28	2020-12-31	UN	2016	0	0	0	0	0	0	0	0	0	0	0	0	0	0	0	0	0	0	0	0	0	0	0	0	0	0
69	UNAMA	United Nations Assistance Mission in Afghanistan	SPM	Afghanistan	AFG	700					Asia	3	1	333	13637			2002	ACTIVE	2002-03-28	2020-12-31	UN	2017	0	0	0	0	0	0	0	0	0	0	0	0	0	0	0	0	0	0	0	0	0	0	0	0	0	0
69	UNAMA	United Nations Assistance Mission in Afghanistan	SPM	Afghanistan	AFG	700					Asia	3	1	333	13637			2002	ACTIVE	2002-03-28	2020-12-31	UN	2018	0	0	0	0	0	0	0	0	0	0	0	0	0	0	0	0	0	0	0	0	0	0	0	0	0	0
69	UNAMA	United Nations Assistance Mission in Afghanistan	SPM	Afghanistan	AFG	700					Asia	3	1	333	13637			2002	ACTIVE	2002-03-28	2020-12-31	UN	2019	0	0	0	0	0	0	0	0	0	0	0	0	0	0	0	0	0	0	0	0	0	0	0	0	0	0
69	UNAMA	United Nations Assistance Mission in Afghanistan	SPM	Afghanistan	AFG	700					Asia	3	1	333	13637			2002	ACTIVE	2002-03-28	2020-12-31	UN	2020	0	0	0	0	0	0	0	0	1	0	0	0	0	1	0	0	0	0	1	0	0	0	0	0	0	0
70	UNMISET	United Nations Mission of Support in East Timor	PKO	Timor-Leste	INS; ETM	850	860				Asia	3	1	330				2002	2005	2002-05-17	2005-05-20	UN	2002	1	0	0	0	0	0	0	0	0	0	1	0	0	0	0	0	0	0	0	0	0	0	0	0	0	0
70	UNMISET	United Nations Mission of Support in East Timor	PKO	Timor-Leste	INS; ETM	850	860				Asia	3	1	330				2002	2005	2002-05-17	2005-05-20	UN	2003	0	0	0	0	0	0	0	0	0	0	0	0	0	0	0	0	0	0	0	0	0	0	0	0	0	0
70	UNMISET	United Nations Mission of Support in East Timor	PKO	Timor-Leste	INS; ETM	850	860				Asia	3	1	330				2002	2005	2002-05-17	2005-05-20	UN	2004	0	0	0	0	0	0	0	0	0	0	0	0	0	0	0	0	0	0	0	0	0	0	0	0	0	0
70	UNMISET	United Nations Mission of Support in East Timor	PKO	Timor-Leste	INS; ETM	850	860				Asia	3	1	330				2002	2005	2002-05-17	2005-05-20	UN	2005	0	0	0	0	0	0	0	0	0	0	0	0	0	0	0	0	0	0	0	0	0	0	0	0	0	0
71	MINUCI	United Nations Mission in Côte d'Ivoire	SPM	Côte d'Ivoire	CDI	437					Africa	4	1	419				2003	2004	2003-05-13	2004-04-04	UN	2003	1	0	0	0	0	0	0	0	0	0	0	0	0	0	0	0	0	0	0	0	0	0	0	0	0	0
71	MINUCI	United Nations Mission in Côte d'Ivoire	SPM	Côte d'Ivoire	CDI	437					Africa	4	1	419				2003	2004	2003-05-13	2004-04-04	UN	2004	0	0	0	0	0	0	0	0	0	0	0	0	0	0	0	0	0	0	0	0	0	0	0	0	0	0
72	UNAMI	United Nations Assistance Mission for Iraq	SPM	Iraq	IRQ; KUW	645	690				Middle East	2	1	259	271	371		2003	ACTIVE	2003-08-14	2020-12-31	UN	2003	0	0	0	0	0	0	0	0	0	0	0	0	0	0	0	0	0	0	0	0	0	0	0	0	0	0
72	UNAMI	United Nations Assistance Mission for Iraq	SPM	Iraq	IRQ; KUW	645	690				Middle East	2	1	259	271	371		2003	ACTIVE	2003-08-14	2020-12-31	UN	2004	1	0	0	0	0	0	0	0	0	0	0	0	0	1	0	0	0	1	0	0	0	0	0	0	1	0
72	UNAMI	United Nations Assistance Mission for Iraq	SPM	Iraq	IRQ; KUW	645	690				Middle East	2	1	259	271	371		2003	ACTIVE	2003-08-14	2020-12-31	UN	2005	0	0	0	0	0	0	0	0	0	0	0	0	0	0	0	0	0	0	0	0	0	0	0	0	0	0
72	UNAMI	United Nations Assistance Mission for Iraq	SPM	Iraq	IRQ; KUW	645	690				Middle East	2	1	259	271	371		2003	ACTIVE	2003-08-14	2020-12-31	UN	2006	0	0	0	0	0	0	0	0	0	0	0	0	0	0	0	0	0	0	0	0	0	0	0	0	0	0
72	UNAMI	United Nations Assistance Mission for Iraq	SPM	Iraq	IRQ; KUW	645	690				Middle East	2	1	259	271	371		2003	ACTIVE	2003-08-14	2020-12-31	UN	2007	0	0	0	0	0	0	0	0	1	0	0	0	1	0	0	0	0	0	0	0	0	0	0	0	0	0
72	UNAMI	United Nations Assistance Mission for Iraq	SPM	Iraq	IRQ; KUW	645	690				Middle East	2	1	259	271	371		2003	ACTIVE	2003-08-14	2020-12-31	UN	2008	0	0	0	0	0	0	0	0	0	0	0	0	0	0	0	0	0	0	0	0	0	0	0	0	0	0
72	UNAMI	United Nations Assistance Mission for Iraq	SPM	Iraq	IRQ; KUW	645	690				Middle East	2	1	259	271	371		2003	ACTIVE	2003-08-14	2020-12-31	UN	2009	0	0	0	0	0	0	0	0	0	0	0	0	0	0	0	0	0	0	0	0	0	0	0	0	0	0
72	UNAMI	United Nations Assistance Mission for Iraq	SPM	Iraq	IRQ; KUW	645	690				Middle East	2	1	259	271	371		2003	ACTIVE	2003-08-14	2020-12-31	UN	2010	0	0	0	0	0	0	0	0	0	0	0	0	0	0	0	0	0	0	0	0	0	0	0	0	0	0
72	UNAMI	United Nations Assistance Mission for Iraq	SPM	Iraq	IRQ; KUW	645	690				Middle East	2	1	259	271	371		2003	ACTIVE	2003-08-14	2020-12-31	UN	2011	0	0	0	0	0	0	0	0	0	0	0	0	0	0	0	0	0	0	0	0	0	0	0	0	0	0
72	UNAMI	United Nations Assistance Mission for Iraq	SPM	Iraq	IRQ; KUW	645	690				Middle East	2	1	259	271	371		2003	ACTIVE	2003-08-14	2020-12-31	UN	2012	0	0	0	0	0	0	0	0	0	0	0	0	0	0	0	0	0	0	0	0	0	0	0	0	0	0
72	UNAMI	United Nations Assistance Mission for Iraq	SPM	Iraq	IRQ; KUW	645	690				Middle East	2	1	259	271	371		2003	ACTIVE	2003-08-14	2020-12-31	UN	2013	0	0	0	0	0	0	0	0	0	0	0	0	0	0	0	0	0	0	0	0	0	0	0	0	0	0
72	UNAMI	United Nations Assistance Mission for Iraq	SPM	Iraq	IRQ; KUW	645	690				Middle East	2	1	259	271	371		2003	ACTIVE	2003-08-14	2020-12-31	UN	2014	0	0	0	0	0	0	0	0	0	0	0	0	0	0	0	0	0	0	0	0	0	0	0	0	0	0
72	UNAMI	United Nations Assistance Mission for Iraq	SPM	Iraq	IRQ; KUW	645	690				Middle East	2	1	259	271	371		2003	ACTIVE	2003-08-14	2020-12-31	UN	2015	0	0	0	0	0	0	0	0	0	0	0	0	0	0	0	0	0	0	0	0	0	0	0	0	0	0
72	UNAMI	United Nations Assistance Mission for Iraq	SPM	Iraq	IRQ; KUW	645	690				Middle East	2	1	259	271	371		2003	ACTIVE	2003-08-14	2020-12-31	UN	2016	0	0	0	0	0	0	0	0	0	0	0	0	0	0	0	0	0	0	0	0	0	0	0	0	0	0
72	UNAMI	United Nations Assistance Mission for Iraq	SPM	Iraq	IRQ; KUW	645	690				Middle East	2	1	259	271	371		2003	ACTIVE	2003-08-14	2020-12-31	UN	2017	0	0	0	0	0	0	0	0	0	0	0	0	0	0	0	0	0	0	0	0	0	0	0	0	0	0
72	UNAMI	United Nations Assistance Mission for Iraq	SPM	Iraq	IRQ; KUW	645	690				Middle East	2	1	259	271	371		2003	ACTIVE	2003-08-14	2020-12-31	UN	2018	0	0	0	0	0	0	0	0	0	0	0	0	0	0	0	0	0	0	0	1	0	0	0	0	0	0
72	UNAMI	United Nations Assistance Mission for Iraq	SPM	Iraq	IRQ; KUW	645	690				Middle East	2	1	259	271	371		2003	ACTIVE	2003-08-14	2020-12-31	UN	2019	0	0	0	0	0	0	0	0	0	0	0	0	0	0	0	0	0	0	0	0	0	0	0	0	0	0
72	UNAMI	United Nations Assistance Mission for Iraq	SPM	Iraq	IRQ; KUW	645	690				Middle East	2	1	259	271	371		2003	ACTIVE	2003-08-14	2020-12-31	UN	2020	0	0	0	0	0	0	0	0	0	0	0	0	0	0	0	0	0	0	0	0	0	0	0	0	0	0
73	UNMIL	United Nations Mission in Liberia	PKO	Liberia	LBR	450					Africa	4	1	341				2003	2018	2003-09-19	2018-03-30	UN	2003	1	0	0	0	0	0	1	1	1	0	1	0	1	1	0	1	0	0	0	1	0	1	0	0	0	0
73	UNMIL	United Nations Mission in Liberia	PKO	Liberia	LBR	450					Africa	4	1	341				2003	2018	2003-09-19	2018-03-30	UN	2004	0	0	0	0	0	0	0	0	0	0	0	0	0	0	0	0	0	0	0	0	0	0	0	0	0	0
73	UNMIL	United Nations Mission in Liberia	PKO	Liberia	LBR	450					Africa	4	1	341				2003	2018	2003-09-19	2018-03-30	UN	2005	0	0	0	0	0	0	0	0	0	0	0	0	0	0	0	0	0	0	1	0	0	0	0	0	0	0
73	UNMIL	United Nations Mission in Liberia	PKO	Liberia	LBR	450					Africa	4	1	341				2003	2018	2003-09-19	2018-03-30	UN	2006	0	0	0	0	0	0	0	0	0	0	0	0	0	0	0	0	0	0	0	0	0	0	0	0	0	0
73	UNMIL	United Nations Mission in Liberia	PKO	Liberia	LBR	450					Africa	4	1	341				2003	2018	2003-09-19	2018-03-30	UN	2007	0	0	0	0	0	0	0	0	0	0	0	0	0	0	0	0	0	0	0	0	0	0	0	0	0	0
73	UNMIL	United Nations Mission in Liberia	PKO	Liberia	LBR	450					Africa	4	1	341				2003	2018	2003-09-19	2018-03-30	UN	2008	0	0	0	0	0	0	0	0	0	0	0	0	0	0	0	0	0	0	0	0	0	0	0	0	0	0
73	UNMIL	United Nations Mission in Liberia	PKO	Liberia	LBR	450					Africa	4	1	341				2003	2018	2003-09-19	2018-03-30	UN	2009	0	0	0	0	0	0	0	0	0	0	0	0	0	0	0	0	0	0	0	0	0	0	0	0	0	0
73	UNMIL	United Nations Mission in Liberia	PKO	Liberia	LBR	450					Africa	4	1	341				2003	2018	2003-09-19	2018-03-30	UN	2010	0	0	0	0	0	0	0	0	0	0	0	0	0	0	0	0	0	0	0	0	0	0	0	0	0	0
73	UNMIL	United Nations Mission in Liberia	PKO	Liberia	LBR	450					Africa	4	1	341				2003	2018	2003-09-19	2018-03-30	UN	2011	0	0	0	0	0	0	0	0	0	0	0	0	0	0	0	0	0	0	0	0	0	0	0	0	0	0
73	UNMIL	United Nations Mission in Liberia	PKO	Liberia	LBR	450					Africa	4	1	341				2003	2018	2003-09-19	2018-03-30	UN	2012	0	0	0	0	0	0	0	0	0	0	0	0	0	0	0	0	0	0	0	0	0	0	0	0	0	0
73	UNMIL	United Nations Mission in Liberia	PKO	Liberia	LBR	450					Africa	4	1	341				2003	2018	2003-09-19	2018-03-30	UN	2013	0	0	0	0	0	0	0	0	0	0	0	0	0	0	0	0	0	0	0	0	0	0	0	0	0	0
73	UNMIL	United Nations Mission in Liberia	PKO	Liberia	LBR	450					Africa	4	1	341				2003	2018	2003-09-19	2018-03-30	UN	2014	0	0	0	0	0	0	0	0	0	0	0	0	0	0	0	0	0	0	0	0	0	0	0	0	0	0
73	UNMIL	United Nations Mission in Liberia	PKO	Liberia	LBR	450					Africa	4	1	341				2003	2018	2003-09-19	2018-03-30	UN	2015	0	0	0	0	0	0	0	0	0	0	0	0	0	0	0	0	0	0	0	0	0	0	0	0	0	0
73	UNMIL	United Nations Mission in Liberia	PKO	Liberia	LBR	450					Africa	4	1	341				2003	2018	2003-09-19	2018-03-30	UN	2016	0	0	0	0	0	0	0	0	0	0	0	0	0	0	0	0	0	0	0	0	0	0	0	0	0	0
73	UNMIL	United Nations Mission in Liberia	PKO	Liberia	LBR	450					Africa	4	1	341				2003	2018	2003-09-19	2018-03-30	UN	2017	0	0	0	0	0	0	0	0	0	0	0	0	0	0	0	0	0	0	0	0	0	0	0	0	0	0
73	UNMIL	United Nations Mission in Liberia	PKO	Liberia	LBR	450					Africa	4	1	341				2003	2018	2003-09-19	2018-03-30	UN	2018	0	0	0	0	0	0	0	0	0	0	0	0	0	0	0	0	0	0	0	0	0	0	0	0	0	0
74	UNOMB	United Nations Observer Mission in Bougainville	SPM	Bougainville	PNG	910					Asia	3	1	369				2003	2005	2003-12-23	2005-06-30	UN	2003	0	0	0	0	1	0	1	0	0	0	0	0	0	0	1	0	0	0	0	0	0	0	0	0	0	0
74	UNOMB	United Nations Observer Mission in Bougainville	SPM	Bougainville	PNG	910					Asia	3	1	369				2003	2005	2003-12-23	2005-06-30	UN	2004	0	0	0	0	0	0	0	0	0	0	0	0	0	0	0	0	0	0	0	0	0	0	0	0	0	0
74	UNOMB	United Nations Observer Mission in Bougainville	SPM	Bougainville	PNG	910					Asia	3	1	369				2003	2005	2003-12-23	2005-06-30	UN	2005	0	0	0	0	0	0	0	0	0	0	0	0	0	0	0	0	0	0	0	0	0	0	0	0	0	0
75	UNOCI	United Nations Operation in Côte d'Ivoire	PKO	Côte d'Ivoire	CDI	437					Africa	4	1	419				2004	2017	2004-02-27	2017-06-30	UN	2004	1	0	0	0	0	1	1	0	1	0	1	0	1	1	0	1	1	0	0	1	0	1	0	0	1	0
75	UNOCI	United Nations Operation in Côte d'Ivoire	PKO	Côte d'Ivoire	CDI	437					Africa	4	1	419				2004	2017	2004-02-27	2017-06-30	UN	2005	0	0	0	0	0	0	0	0	0	0	0	0	0	0	0	0	0	0	0	0	0	0	0	0	0	0
75	UNOCI	United Nations Operation in Côte d'Ivoire	PKO	Côte d'Ivoire	CDI	437					Africa	4	1	419				2004	2017	2004-02-27	2017-06-30	UN	2006	0	0	0	0	0	0	0	0	0	0	0	0	0	0	0	0	0	0	0	0	0	0	0	0	0	0
75	UNOCI	United Nations Operation in Côte d'Ivoire	PKO	Côte d'Ivoire	CDI	437					Africa	4	1	419				2004	2017	2004-02-27	2017-06-30	UN	2007	0	0	0	0	0	0	0	0	0	0	0	0	0	0	0	0	0	1	0	0	0	0	0	0	0	0
75	UNOCI	United Nations Operation in Côte d'Ivoire	PKO	Côte d'Ivoire	CDI	437					Africa	4	1	419				2004	2017	2004-02-27	2017-06-30	UN	2008	0	0	0	0	0	0	0	0	0	0	0	0	0	0	0	0	0	0	0	0	0	0	0	0	0	0
75	UNOCI	United Nations Operation in Côte d'Ivoire	PKO	Côte d'Ivoire	CDI	437					Africa	4	1	419				2004	2017	2004-02-27	2017-06-30	UN	2009	0	0	0	0	0	0	0	0	0	0	0	0	0	0	0	0	0	0	0	0	0	0	0	0	0	0
75	UNOCI	United Nations Operation in Côte d'Ivoire	PKO	Côte d'Ivoire	CDI	437					Africa	4	1	419				2004	2017	2004-02-27	2017-06-30	UN	2010	0	0	0	0	0	0	0	0	0	0	0	0	0	0	0	0	0	0	0	0	0	0	0	0	0	0
75	UNOCI	United Nations Operation in Côte d'Ivoire	PKO	Côte d'Ivoire	CDI	437					Africa	4	1	419				2004	2017	2004-02-27	2017-06-30	UN	2011	0	0	0	0	0	0	0	0	0	0	0	0	0	0	0	0	0	0	0	0	0	0	0	0	0	0
75	UNOCI	United Nations Operation in Côte d'Ivoire	PKO	Côte d'Ivoire	CDI	437					Africa	4	1	419				2004	2017	2004-02-27	2017-06-30	UN	2012	0	0	0	0	0	0	0	0	0	0	0	0	0	0	0	0	0	0	0	0	0	0	0	0	0	0
75	UNOCI	United Nations Operation in Côte d'Ivoire	PKO	Côte d'Ivoire	CDI	437					Africa	4	1	419				2004	2017	2004-02-27	2017-06-30	UN	2013	0	0	0	0	0	0	0	0	0	0	0	0	0	0	0	0	0	0	0	0	0	0	0	0	0	0
75	UNOCI	United Nations Operation in Côte d'Ivoire	PKO	Côte d'Ivoire	CDI	437					Africa	4	1	419				2004	2017	2004-02-27	2017-06-30	UN	2014	0	0	0	0	0	0	0	0	0	0	0	0	0	0	0	0	0	0	0	0	0	0	0	0	0	0
75	UNOCI	United Nations Operation in Côte d'Ivoire	PKO	Côte d'Ivoire	CDI	437					Africa	4	1	419				2004	2017	2004-02-27	2017-06-30	UN	2015	0	0	0	0	0	0	0	0	0	0	0	0	0	0	0	0	0	0	0	0	0	0	0	0	0	0
75	UNOCI	United Nations Operation in Côte d'Ivoire	PKO	Côte d'Ivoire	CDI	437					Africa	4	1	419				2004	2017	2004-02-27	2017-06-30	UN	2016	0	0	0	0	0	0	0	0	0	0	0	0	0	0	0	0	0	0	0	0	0	0	0	0	0	0
75	UNOCI	United Nations Operation in Côte d'Ivoire	PKO	Côte d'Ivoire	CDI	437					Africa	4	1	419				2004	2017	2004-02-27	2017-06-30	UN	2017	0	0	0	0	0	0	0	0	0	0	0	0	0	0	0	0	0	0	0	0	0	0	0	0	0	0
76	MINUSTAH	United Nations Stabilization Mission in Haiti	PKO	Haiti	HAI	41					Americas	5	1	381				2004	2017	2004-04-30	2017-10-15	UN	2004	1	0	0	0	1	0	0	1	1	0	1	0	1	1	1	0	1	0	0	1	0	1	0	0	1	0
76	MINUSTAH	United Nations Stabilization Mission in Haiti	PKO	Haiti	HAI	41					Americas	5	1	381				2004	2017	2004-04-30	2017-10-15	UN	2005	0	0	0	0	0	0	0	0	0	0	0	0	0	0	0	0	0	0	0	0	0	0	0	0	0	0
76	MINUSTAH	United Nations Stabilization Mission in Haiti	PKO	Haiti	HAI	41					Americas	5	1	381				2004	2017	2004-04-30	2017-10-15	UN	2006	0	0	0	0	0	0	0	0	0	0	0	0	0	0	0	0	0	0	0	0	0	0	0	0	0	0
76	MINUSTAH	United Nations Stabilization Mission in Haiti	PKO	Haiti	HAI	41					Americas	5	1	381				2004	2017	2004-04-30	2017-10-15	UN	2007	0	0	0	0	0	0	0	0	0	0	0	0	0	0	0	0	0	0	0	0	0	0	0	0	0	0
76	MINUSTAH	United Nations Stabilization Mission in Haiti	PKO	Haiti	HAI	41					Americas	5	1	381				2004	2017	2004-04-30	2017-10-15	UN	2008	0	0	0	0	0	0	0	0	0	0	0	0	0	0	0	0	0	0	0	0	0	0	0	0	0	0
76	MINUSTAH	United Nations Stabilization Mission in Haiti	PKO	Haiti	HAI	41					Americas	5	1	381				2004	2017	2004-04-30	2017-10-15	UN	2009	0	0	0	0	0	0	0	0	0	0	0	0	0	0	0	0	0	0	0	0	0	0	0	0	0	0
76	MINUSTAH	United Nations Stabilization Mission in Haiti	PKO	Haiti	HAI	41					Americas	5	1	381				2004	2017	2004-04-30	2017-10-15	UN	2010	0	0	0	0	0	0	0	0	0	0	0	0	0	0	0	0	0	1	0	0	0	0	0	0	0	0
76	MINUSTAH	United Nations Stabilization Mission in Haiti	PKO	Haiti	HAI	41					Americas	5	1	381				2004	2017	2004-04-30	2017-10-15	UN	2011	0	0	0	0	0	0	0	0	0	0	0	0	0	0	0	0	0	0	0	0	0	0	0	0	0	0
76	MINUSTAH	United Nations Stabilization Mission in Haiti	PKO	Haiti	HAI	41					Americas	5	1	381				2004	2017	2004-04-30	2017-10-15	UN	2012	0	0	0	0	0	0	0	0	0	0	0	0	0	0	0	0	0	0	0	0	0	0	0	0	0	0
76	MINUSTAH	United Nations Stabilization Mission in Haiti	PKO	Haiti	HAI	41					Americas	5	1	381				2004	2017	2004-04-30	2017-10-15	UN	2013	0	0	0	0	0	0	0	0	0	0	0	0	0	0	0	0	0	0	0	0	0	0	0	0	0	0
76	MINUSTAH	United Nations Stabilization Mission in Haiti	PKO	Haiti	HAI	41					Americas	5	1	381				2004	2017	2004-04-30	2017-10-15	UN	2014	0	0	0	0	0	0	0	0	0	0	0	0	0	0	0	0	0	0	0	0	0	0	0	0	0	0
76	MINUSTAH	United Nations Stabilization Mission in Haiti	PKO	Haiti	HAI	41					Americas	5	1	381				2004	2017	2004-04-30	2017-10-15	UN	2015	0	0	0	0	0	0	0	0	0	0	0	0	0	0	0	0	0	0	0	0	0	0	0	0	0	0
76	MINUSTAH	United Nations Stabilization Mission in Haiti	PKO	Haiti	HAI	41					Americas	5	1	381				2004	2017	2004-04-30	2017-10-15	UN	2016	0	0	0	0	0	0	0	0	0	0	0	0	0	0	0	0	0	0	0	0	0	0	0	0	0	0
76	MINUSTAH	United Nations Stabilization Mission in Haiti	PKO	Haiti	HAI	41					Americas	5	1	381				2004	2017	2004-04-30	2017-10-15	UN	2017	0	0	0	0	0	0	0	0	0	0	0	0	0	0	0	0	0	0	0	0	0	0	0	0	0	0
77	ONUB	United Nations Operation in Burundi	PKO	Burundi	BUI	516					Africa	4	1	287				2004	2006	2004-06-01	2006-12-01	UN	2004	0	0	0	0	0	0	1	1	1	1	1	0	1	1	1	0	1	0	0	1	0	1	0	0	0	0
77	ONUB	United Nations Operation in Burundi	PKO	Burundi	BUI	516					Africa	4	1	287				2004	2006	2004-06-01	2006-12-01	UN	2005	0	0	0	0	0	0	0	0	0	0	0	0	0	0	0	0	0	0	0	0	0	0	0	0	0	0
77	ONUB	United Nations Operation in Burundi	PKO	Burundi	BUI	516					Africa	4	1	287				2004	2006	2004-06-01	2006-12-01	UN	2006	0	0	0	0	0	0	0	0	0	0	0	0	0	0	0	0	0	0	0	0	0	0	0	0	0	0
78	UNIOSIL	United Nations Integrated Office in Sierra Leone	SPM	Sierra Leone	SIE	451					Africa	4	1	382				2006	2008	2006-01-01	2008-09-30	UN	2006	1	0	0	0	0	0	0	0	0	0	0	1	0	1	0	1	0	0	0	1	0	0	1	0	0	0
78	UNIOSIL	United Nations Integrated Office in Sierra Leone	SPM	Sierra Leone	SIE	451					Africa	4	1	382				2006	2008	2006-01-01	2008-09-30	UN	2007	0	0	0	0	0	0	0	0	0	0	0	0	0	0	0	0	0	0	0	0	0	0	0	0	0	0
78	UNIOSIL	United Nations Integrated Office in Sierra Leone	SPM	Sierra Leone	SIE	451					Africa	4	1	382				2006	2008	2006-01-01	2008-09-30	UN	2008	0	0	0	0	0	0	0	0	0	0	0	0	0	0	0	0	0	0	0	0	0	0	0	0	0	0
79	UNMIS	United Nations Mission in Sudan	PKO	Sudan/South Sudan	SUD; SSD	625	626				Africa	4	1	309				2005	2011	2005-03-24	2011-07-09	UN	2005	1	0	1	0	1	1	1	0	1	0	1	0	1	1	0	1	0	0	0	1	0	1	0	0	1	0
79	UNMIS	United Nations Mission in Sudan	PKO	Sudan/South Sudan	SUD; SSD	625	626				Africa	4	1	309				2005	2011	2005-03-24	2011-07-09	UN	2006	0	0	0	0	0	0	0	0	0	0	0	0	0	0	0	0	0	0	0	0	0	0	0	0	0	0
79	UNMIS	United Nations Mission in Sudan	PKO	Sudan/South Sudan	SUD; SSD	625	626				Africa	4	1	309				2005	2011	2005-03-24	2011-07-09	UN	2007	0	0	0	0	0	0	0	0	0	0	0	0	0	0	0	0	0	0	0	0	0	0	0	0	0	0
79	UNMIS	United Nations Mission in Sudan	PKO	Sudan/South Sudan	SUD; SSD	625	626				Africa	4	1	309				2005	2011	2005-03-24	2011-07-09	UN	2008	0	0	0	0	0	0	0	0	0	0	0	0	0	0	0	0	0	0	0	0	0	0	0	0	0	0
79	UNMIS	United Nations Mission in Sudan	PKO	Sudan/South Sudan	SUD; SSD	625	626				Africa	4	1	309				2005	2011	2005-03-24	2011-07-09	UN	2009	0	0	0	0	0	0	0	0	0	0	0	0	0	0	0	0	0	0	0	0	0	0	0	0	0	0
79	UNMIS	United Nations Mission in Sudan	PKO	Sudan/South Sudan	SUD; SSD	625	626				Africa	4	1	309				2005	2011	2005-03-24	2011-07-09	UN	2010	0	0	0	0	0	0	0	0	0	0	0	0	0	0	0	0	0	0	0	0	0	0	0	0	0	0
79	UNMIS	United Nations Mission in Sudan	PKO	Sudan/South Sudan	SUD; SSD	625	626				Africa	4	1	309				2005	2011	2005-03-24	2011-07-09	UN	2011	0	0	0	0	0	0	0	0	0	0	0	0	0	0	0	0	0	0	0	0	0	0	0	0	0	0
80	UNIIIC	United Nations International Independent Investigation Commission	SPM	Lebanon	LEB	660					Middle East	2	0					2005	2009	2005-04-07	2009-12-01	UN	2005	0	0	0	0	0	0	0	0	0	0	0	0	0	0	0	0	1	0	0	0	0	0	0	0	0	0
80	UNIIIC	United Nations International Independent Investigation Commission	SPM	Lebanon	LEB	660					Middle East	2	0					2005	2009	2005-04-07	2009-12-01	UN	2006	0	0	0	0	0	0	0	0	0	0	0	0	0	0	0	0	0	0	0	0	0	0	0	0	0	0
80	UNIIIC	United Nations International Independent Investigation Commission	SPM	Lebanon	LEB	660					Middle East	2	0					2005	2009	2005-04-07	2009-12-01	UN	2007	0	0	0	0	0	0	0	0	0	0	0	0	0	0	0	0	0	0	0	0	0	0	0	0	0	0
80	UNIIIC	United Nations International Independent Investigation Commission	SPM	Lebanon	LEB	660					Middle East	2	0					2005	2009	2005-04-07	2009-12-01	UN	2008	0	0	0	0	0	0	0	0	0	0	0	0	0	0	0	0	0	0	0	0	0	0	0	0	0	0
80	UNIIIC	United Nations International Independent Investigation Commission	SPM	Lebanon	LEB	660					Middle East	2	0					2005	2009	2005-04-07	2009-12-01	UN	2009	0	0	0	0	0	0	0	0	0	0	0	0	0	0	0	0	0	0	0	0	0	0	0	0	0	0
81	UNOTIL	United Nations Office in Timor-Leste	SPM	Timor-Leste	INS; ETM	850	860				Asia	3	1	330				2005	2006	2005-05-20	2006-06-19	UN	2005	1	0	0	0	0	0	0	0	0	0	0	0	0	0	0	0	0	0	0	0	0	0	1	0	0	0
81	UNOTIL	United Nations Office in Timor-Leste	SPM	Timor-Leste	INS; ETM	850	860				Asia	3	1	330				2005	2006	2005-05-20	2006-06-19	UN	2006	0	0	0	0	0	0	0	0	0	0	0	0	0	0	0	0	0	0	0	0	0	0	0	0	0	0
82	BINUB	United Nations Integrated Office in Burundi	SPM	Burundi	BUI	516					Africa	4	1	287				2006	2010	2006-01-01	2010-12-01	UN	2006	1	0	0	0	0	0	0	0	0	1	0	0	1	0	0	0	0	0	0	0	0	0	1	0	0	0
82	BINUB	United Nations Integrated Office in Burundi	SPM	Burundi	BUI	516					Africa	4	1	287				2006	2010	2006-01-01	2010-12-01	UN	2007	0	0	0	0	0	0	0	0	0	0	0	0	0	0	0	0	0	0	0	0	0	0	0	0	0	0
82	BINUB	United Nations Integrated Office in Burundi	SPM	Burundi	BUI	516					Africa	4	1	287				2006	2010	2006-01-01	2010-12-01	UN	2008	0	0	0	0	0	0	0	0	0	0	0	0	0	0	0	0	0	0	0	0	0	0	0	0	0	0
82	BINUB	United Nations Integrated Office in Burundi	SPM	Burundi	BUI	516					Africa	4	1	287				2006	2010	2006-01-01	2010-12-01	UN	2009	0	0	0	0	0	0	0	0	0	0	0	0	0	0	0	0	0	0	0	0	0	0	0	0	0	0
82	BINUB	United Nations Integrated Office in Burundi	SPM	Burundi	BUI	516					Africa	4	1	287				2006	2010	2006-01-01	2010-12-01	UN	2010	0	0	0	0	0	0	0	0	0	0	0	0	0	0	0	0	0	0	0	0	0	0	0	0	0	0
83	UNMIT	United Nations Integrated Mission in Timor-Leste	PKO	Timor-Leste	INS; ETM	850	860				Asia	3	1	330				2006	2012	2006-08-25	2012-12-31	UN	2006	1	0	0	0	0	0	0	0	1	0	1	0	0	1	1	1	0	0	0	0	0	0	0	0	1	0
83	UNMIT	United Nations Integrated Mission in Timor-Leste	PKO	Timor-Leste	INS; ETM	850	860				Asia	3	1	330				2006	2012	2006-08-25	2012-12-31	UN	2007	0	0	0	0	0	0	0	0	0	0	0	0	0	0	0	0	0	0	0	0	0	0	0	0	0	0
83	UNMIT	United Nations Integrated Mission in Timor-Leste	PKO	Timor-Leste	INS; ETM	850	860				Asia	3	1	330				2006	2012	2006-08-25	2012-12-31	UN	2008	0	0	0	0	0	0	0	0	0	0	0	0	0	0	0	0	0	0	0	0	0	0	0	0	0	0
83	UNMIT	United Nations Integrated Mission in Timor-Leste	PKO	Timor-Leste	INS; ETM	850	860				Asia	3	1	330				2006	2012	2006-08-25	2012-12-31	UN	2009	0	0	0	0	0	0	0	0	0	0	0	0	0	0	0	0	0	0	0	0	0	0	0	0	0	0
83	UNMIT	United Nations Integrated Mission in Timor-Leste	PKO	Timor-Leste	INS; ETM	850	860				Asia	3	1	330				2006	2012	2006-08-25	2012-12-31	UN	2010	0	0	0	0	0	0	0	0	0	0	0	0	0	0	0	0	0	0	0	0	0	0	0	0	0	0
83	UNMIT	United Nations Integrated Mission in Timor-Leste	PKO	Timor-Leste	INS; ETM	850	860				Asia	3	1	330				2006	2012	2006-08-25	2012-12-31	UN	2011	0	0	0	0	0	0	0	0	0	0	0	0	0	0	0	0	0	0	0	0	0	0	0	0	0	0
83	UNMIT	United Nations Integrated Mission in Timor-Leste	PKO	Timor-Leste	INS; ETM	850	860				Asia	3	1	330				2006	2012	2006-08-25	2012-12-31	UN	2012	0	0	0	0	0	0	0	0	0	0	0	0	0	0	0	0	0	0	0	0	0	0	0	0	0	0
84	CICIG	International Commission Against Impunity in Guatemala	SPM	Guatemala	GUA	90					Americas	5	0					2006	2019	2006-12-12	2019-09-01	UN	2006	0	0	0	0	0	0	0	0	0	0	0	0	0	0	0	0	0	0	0	0	0	0	0	0	0	0
84	CICIG	International Commission Against Impunity in Guatemala	SPM	Guatemala	GUA	90					Americas	5	0					2006	2019	2006-12-12	2019-09-01	UN	2007	0	0	0	0	0	0	0	0	0	0	0	0	0	0	0	0	0	0	0	0	0	0	0	0	0	0
84	CICIG	International Commission Against Impunity in Guatemala	SPM	Guatemala	GUA	90					Americas	5	0					2006	2019	2006-12-12	2019-09-01	UN	2008	0	0	0	0	0	0	0	0	0	0	0	0	0	0	0	0	0	0	0	0	0	0	0	0	0	0
84	CICIG	International Commission Against Impunity in Guatemala	SPM	Guatemala	GUA	90					Americas	5	0					2006	2019	2006-12-12	2019-09-01	UN	2009	0	0	0	0	0	0	0	0	0	0	0	0	0	0	0	0	0	0	0	0	0	0	0	0	0	0
84	CICIG	International Commission Against Impunity in Guatemala	SPM	Guatemala	GUA	90					Americas	5	0					2006	2019	2006-12-12	2019-09-01	UN	2010	0	0	0	0	0	0	0	0	0	0	0	0	0	0	0	0	0	0	0	0	0	0	0	0	0	0
84	CICIG	International Commission Against Impunity in Guatemala	SPM	Guatemala	GUA	90					Americas	5	0					2006	2019	2006-12-12	2019-09-01	UN	2011	0	0	0	0	0	0	0	0	0	0	0	0	0	0	0	0	0	0	0	0	0	0	0	0	0	0
84	CICIG	International Commission Against Impunity in Guatemala	SPM	Guatemala	GUA	90					Americas	5	0					2006	2019	2006-12-12	2019-09-01	UN	2012	0	0	0	0	0	0	0	0	0	0	0	0	0	0	0	0	0	0	0	0	0	0	0	0	0	0
84	CICIG	International Commission Against Impunity in Guatemala	SPM	Guatemala	GUA	90					Americas	5	0					2006	2019	2006-12-12	2019-09-01	UN	2013	0	0	0	0	0	0	0	0	0	0	0	0	0	0	0	0	0	0	0	0	0	0	0	0	0	0
84	CICIG	International Commission Against Impunity in Guatemala	SPM	Guatemala	GUA	90					Americas	5	0					2006	2019	2006-12-12	2019-09-01	UN	2014	0	0	0	0	0	0	0	0	0	0	0	0	0	0	0	0	0	0	0	0	0	0	0	0	0	0
84	CICIG	International Commission Against Impunity in Guatemala	SPM	Guatemala	GUA	90					Americas	5	0					2006	2019	2006-12-12	2019-09-01	UN	2015	0	0	0	0	0	0	0	0	0	0	0	0	0	0	0	0	0	0	0	0	0	0	0	0	0	0
84	CICIG	International Commission Against Impunity in Guatemala	SPM	Guatemala	GUA	90					Americas	5	0					2006	2019	2006-12-12	2019-09-01	UN	2016	0	0	0	0	0	0	0	0	0	0	0	0	0	0	0	0	0	0	0	0	0	0	0	0	0	0
84	CICIG	International Commission Against Impunity in Guatemala	SPM	Guatemala	GUA	90					Americas	5	0					2006	2019	2006-12-12	2019-09-01	UN	2017	0	0	0	0	0	0	0	0	0	0	0	0	0	0	0	0	0	0	0	0	0	0	0	0	0	0
84	CICIG	International Commission Against Impunity in Guatemala	SPM	Guatemala	GUA	90					Americas	5	0					2006	2019	2006-12-12	2019-09-01	UN	2018	0	0	0	0	0	0	0	0	0	0	0	0	0	0	0	0	0	0	0	0	0	0	0	0	0	0
84	CICIG	International Commission Against Impunity in Guatemala	SPM	Guatemala	GUA	90					Americas	5	0					2006	2019	2006-12-12	2019-09-01	UN	2019	0	0	0	0	0	0	0	0	0	0	0	0	0	0	0	0	0	0	0	0	0	0	0	0	0	0
85	UNMIN	United Nations Mission in Nepal	SPM	Nepal	NEP	790					Asia	3	1	269				2007	2011	2007-01-23	2011-01-15	UN	2007	0	0	0	0	0	0	1	0	0	0	0	0	0	1	0	0	0	0	0	0	0	0	0	0	0	0
85	UNMIN	United Nations Mission in Nepal	SPM	Nepal	NEP	790					Asia	3	1	269				2007	2011	2007-01-23	2011-01-15	UN	2008	0	0	0	0	0	0	0	0	0	0	0	0	0	0	0	0	0	0	0	0	0	0	0	0	0	0
85	UNMIN	United Nations Mission in Nepal	SPM	Nepal	NEP	790					Asia	3	1	269				2007	2011	2007-01-23	2011-01-15	UN	2009	0	0	0	0	0	0	0	0	0	0	0	0	0	0	0	0	0	0	0	0	0	0	0	0	0	0
85	UNMIN	United Nations Mission in Nepal	SPM	Nepal	NEP	790					Asia	3	1	269				2007	2011	2007-01-23	2011-01-15	UN	2010	0	0	0	0	0	0	0	0	0	0	0	0	0	0	0	0	0	0	0	0	0	0	0	0	0	0
85	UNMIN	United Nations Mission in Nepal	SPM	Nepal	NEP	790					Asia	3	1	269				2007	2011	2007-01-23	2011-01-15	UN	2011	0	0	0	0	0	0	0	0	0	0	0	0	0	0	0	0	0	0	0	0	0	0	0	0	0	0
86	UNRCCA	United Nations Regional Centre for Preventive Diplomacy for Central Asia	SPM	Central Asia	TKM; TAJ; KYR; UZB; KZK	701	702	703	704	705	Asia	3	0					2007	ACTIVE	2007-05-16	2020-12-31	UN	2007	1	0	0	0	1	1	0	0	0	0	0	1	0	0	0	0	0	0	0	0	0	0	0	0	0	0
86	UNRCCA	United Nations Regional Centre for Preventive Diplomacy for Central Asia	SPM	Central Asia	TKM; TAJ; KYR; UZB; KZK	701	702	703	704	705	Asia	3	0					2007	ACTIVE	2007-05-16	2020-12-31	UN	2008	0	0	0	0	0	0	0	0	0	0	0	0	0	0	0	0	0	0	0	0	0	0	0	0	0	0
86	UNRCCA	United Nations Regional Centre for Preventive Diplomacy for Central Asia	SPM	Central Asia	TKM; TAJ; KYR; UZB; KZK	701	702	703	704	705	Asia	3	0					2007	ACTIVE	2007-05-16	2020-12-31	UN	2009	0	0	0	0	0	0	0	0	0	0	0	0	0	0	0	0	0	0	0	0	0	0	0	0	0	0
86	UNRCCA	United Nations Regional Centre for Preventive Diplomacy for Central Asia	SPM	Central Asia	TKM; TAJ; KYR; UZB; KZK	701	702	703	704	705	Asia	3	0					2007	ACTIVE	2007-05-16	2020-12-31	UN	2010	0	0	0	0	0	0	0	0	0	0	0	0	0	0	0	0	0	0	0	0	0	0	0	0	0	0
86	UNRCCA	United Nations Regional Centre for Preventive Diplomacy for Central Asia	SPM	Central Asia	TKM; TAJ; KYR; UZB; KZK	701	702	703	704	705	Asia	3	0					2007	ACTIVE	2007-05-16	2020-12-31	UN	2011	0	0	0	0	0	0	0	0	0	0	0	0	0	0	0	0	0	0	0	0	0	0	0	0	0	0
86	UNRCCA	United Nations Regional Centre for Preventive Diplomacy for Central Asia	SPM	Central Asia	TKM; TAJ; KYR; UZB; KZK	701	702	703	704	705	Asia	3	0					2007	ACTIVE	2007-05-16	2020-12-31	UN	2012	0	0	0	0	0	0	0	0	0	0	0	0	0	0	0	0	0	0	0	0	0	0	0	0	0	0
86	UNRCCA	United Nations Regional Centre for Preventive Diplomacy for Central Asia	SPM	Central Asia	TKM; TAJ; KYR; UZB; KZK	701	702	703	704	705	Asia	3	0					2007	ACTIVE	2007-05-16	2020-12-31	UN	2013	0	0	0	0	0	0	0	0	0	0	0	0	0	0	0	0	0	0	0	0	0	0	0	0	0	0
86	UNRCCA	United Nations Regional Centre for Preventive Diplomacy for Central Asia	SPM	Central Asia	TKM; TAJ; KYR; UZB; KZK	701	702	703	704	705	Asia	3	0					2007	ACTIVE	2007-05-16	2020-12-31	UN	2014	0	0	0	0	0	0	0	0	0	0	0	0	0	0	0	0	0	0	0	0	0	0	0	0	0	0
86	UNRCCA	United Nations Regional Centre for Preventive Diplomacy for Central Asia	SPM	Central Asia	TKM; TAJ; KYR; UZB; KZK	701	702	703	704	705	Asia	3	0					2007	ACTIVE	2007-05-16	2020-12-31	UN	2015	0	0	0	0	0	0	0	0	0	0	0	0	0	0	0	0	0	0	0	0	0	0	0	0	0	0
86	UNRCCA	United Nations Regional Centre for Preventive Diplomacy for Central Asia	SPM	Central Asia	TKM; TAJ; KYR; UZB; KZK	701	702	703	704	705	Asia	3	0					2007	ACTIVE	2007-05-16	2020-12-31	UN	2016	0	0	0	0	0	0	0	0	0	0	0	0	0	0	0	0	0	0	0	0	0	0	0	0	0	0
86	UNRCCA	United Nations Regional Centre for Preventive Diplomacy for Central Asia	SPM	Central Asia	TKM; TAJ; KYR; UZB; KZK	701	702	703	704	705	Asia	3	0					2007	ACTIVE	2007-05-16	2020-12-31	UN	2017	0	0	0	0	0	0	0	0	0	0	0	0	0	0	0	0	0	0	0	0	0	0	0	0	0	0
86	UNRCCA	United Nations Regional Centre for Preventive Diplomacy for Central Asia	SPM	Central Asia	TKM; TAJ; KYR; UZB; KZK	701	702	703	704	705	Asia	3	0					2007	ACTIVE	2007-05-16	2020-12-31	UN	2018	0	0	0	0	0	0	0	0	0	0	0	0	0	0	0	0	0	0	0	0	0	0	0	0	0	0
86	UNRCCA	United Nations Regional Centre for Preventive Diplomacy for Central Asia	SPM	Central Asia	TKM; TAJ; KYR; UZB; KZK	701	702	703	704	705	Asia	3	0					2007	ACTIVE	2007-05-16	2020-12-31	UN	2019	0	0	0	0	0	0	0	0	0	0	0	0	0	0	0	0	0	0	0	0	0	0	0	0	0	0
86	UNRCCA	United Nations Regional Centre for Preventive Diplomacy for Central Asia	SPM	Central Asia	TKM; TAJ; KYR; UZB; KZK	701	702	703	704	705	Asia	3	0					2007	ACTIVE	2007-05-16	2020-12-31	UN	2020	0	0	0	0	0	0	0	0	0	0	0	0	0	0	0	0	0	0	0	0	0	0	0	0	0	0
87	UNAMID	United Nations-African Union Hybrid Operation in Darfur	PKO	Sudan (Darfur)	SUD	625					Africa	4	1	309				2007	2020	2007-07-31	2020-12-31	AU-UN	2007	1	1	1	0	1	1	1	1	1	0	1	0	1	0	0	0	0	1	0	1	0	1	0	0	0	1
87	UNAMID	United Nations-African Union Hybrid Operation in Darfur	PKO	Sudan (Darfur)	SUD	625					Africa	4	1	309				2007	2020	2007-07-31	2020-12-31	AU-UN	2008	0	0	0	0	0	0	0	0	0	0	0	0	0	0	0	0	0	0	0	0	0	0	0	0	0	0
87	UNAMID	United Nations-African Union Hybrid Operation in Darfur	PKO	Sudan (Darfur)	SUD	625					Africa	4	1	309				2007	2020	2007-07-31	2020-12-31	AU-UN	2009	0	0	0	0	0	0	0	0	0	0	0	0	0	0	0	1	0	0	0	0	0	0	1	0	0	0
87	UNAMID	United Nations-African Union Hybrid Operation in Darfur	PKO	Sudan (Darfur)	SUD	625					Africa	4	1	309				2007	2020	2007-07-31	2020-12-31	AU-UN	2010	0	0	0	0	0	0	0	0	0	0	0	0	0	0	0	0	0	0	0	0	0	0	0	0	0	0
87	UNAMID	United Nations-African Union Hybrid Operation in Darfur	PKO	Sudan (Darfur)	SUD	625					Africa	4	1	309				2007	2020	2007-07-31	2020-12-31	AU-UN	2011	0	0	0	0	0	0	0	0	0	0	0	0	0	0	0	0	0	0	0	0	0	0	0	0	0	0
87	UNAMID	United Nations-African Union Hybrid Operation in Darfur	PKO	Sudan (Darfur)	SUD	625					Africa	4	1	309				2007	2020	2007-07-31	2020-12-31	AU-UN	2012	0	0	0	0	0	0	0	0	0	0	0	0	0	0	0	0	0	0	0	0	0	0	0	0	0	0
87	UNAMID	United Nations-African Union Hybrid Operation in Darfur	PKO	Sudan (Darfur)	SUD	625					Africa	4	1	309				2007	2020	2007-07-31	2020-12-31	AU-UN	2013	0	0	0	0	0	0	0	0	0	0	0	0	0	0	0	0	0	0	0	0	0	0	0	0	0	0
87	UNAMID	United Nations-African Union Hybrid Operation in Darfur	PKO	Sudan (Darfur)	SUD	625					Africa	4	1	309				2007	2020	2007-07-31	2020-12-31	AU-UN	2014	0	0	0	0	0	0	0	0	0	0	0	0	0	0	0	0	0	0	0	0	0	0	0	1	0	0
87	UNAMID	United Nations-African Union Hybrid Operation in Darfur	PKO	Sudan (Darfur)	SUD	625					Africa	4	1	309				2007	2020	2007-07-31	2020-12-31	AU-UN	2015	0	0	0	0	0	0	0	0	0	0	0	0	0	0	0	0	0	0	0	0	0	0	0	0	0	0
87	UNAMID	United Nations-African Union Hybrid Operation in Darfur	PKO	Sudan (Darfur)	SUD	625					Africa	4	1	309				2007	2020	2007-07-31	2020-12-31	AU-UN	2016	0	0	0	0	0	0	0	0	0	0	0	0	0	0	0	0	0	0	0	0	0	0	0	0	0	0
87	UNAMID	United Nations-African Union Hybrid Operation in Darfur	PKO	Sudan (Darfur)	SUD	625					Africa	4	1	309				2007	2020	2007-07-31	2020-12-31	AU-UN	2017	0	0	0	0	0	0	0	0	0	0	0	0	0	0	0	0	0	0	0	0	0	0	0	0	0	0
87	UNAMID	United Nations-African Union Hybrid Operation in Darfur	PKO	Sudan (Darfur)	SUD	625					Africa	4	1	309				2007	2020	2007-07-31	2020-12-31	AU-UN	2018	0	0	0	0	0	0	0	0	0	0	0	0	0	0	0	0	0	0	0	0	0	0	0	0	0	0
87	UNAMID	United Nations-African Union Hybrid Operation in Darfur	PKO	Sudan (Darfur)	SUD	625					Africa	4	1	309				2007	2020	2007-07-31	2020-12-31	AU-UN	2019	0	0	0	0	0	0	0	0	0	0	0	0	0	0	0	0	0	0	0	0	0	0	0	0	0	0
87	UNAMID	United Nations-African Union Hybrid Operation in Darfur	PKO	Sudan (Darfur)	SUD	625					Africa	4	1	309				2007	2020	2007-07-31	2020-12-31	AU-UN	2020	0	0	0	0	0	0	0	0	0	0	0	0	0	0	0	0	0	0	0	0	0	0	0	0	0	0
88	MINURCAT	United Nations Mission in the Central African Republic and Chad	PKO	Chad/Central African Republic	FRN; CHA; DRC; LIB	482	483				Africa	4	1	288				2007	2010	2007-09-25	2010-12-31	UN	2007	1	0	0	0	0	0	0	0	1	0	1	0	0	0	0	0	0	0	0	0	0	0	1	0	0	0
88	MINURCAT	United Nations Mission in the Central African Republic and Chad	PKO	Chad/Central African Republic	FRN; CHA; DRC; LIB	482	483				Africa	4	1	288				2007	2010	2007-09-25	2010-12-31	UN	2008	0	0	0	0	0	0	0	0	0	0	0	0	0	0	0	0	0	0	0	0	0	0	0	0	0	0
88	MINURCAT	United Nations Mission in the Central African Republic and Chad	PKO	Chad/Central African Republic	FRN; CHA; DRC; LIB	482	483				Africa	4	1	288				2007	2010	2007-09-25	2010-12-31	UN	2009	0	0	0	0	0	0	0	0	0	0	0	0	0	0	0	0	0	0	0	1	1	1	0	1	0	0
88	MINURCAT	United Nations Mission in the Central African Republic and Chad	PKO	Chad/Central African Republic	FRN; CHA; DRC; LIB	482	483				Africa	4	1	288				2007	2010	2007-09-25	2010-12-31	UN	2010	0	0	0	0	0	0	0	0	0	0	0	0	0	0	0	0	0	0	0	0	0	0	0	0	0	0
89	UNIPSIL	United Nations Integrated Peacebuilding Office in Sierra Leone	SPM	Sierra Leone	SIE	451					Africa	4	1	382				2008	2014	2008-10-01	2014-03-31	UN	2008	1	0	0	0	0	1	0	0	0	0	0	1	0	0	0	0	0	0	0	0	0	0	1	0	0	0
89	UNIPSIL	United Nations Integrated Peacebuilding Office in Sierra Leone	SPM	Sierra Leone	SIE	451					Africa	4	1	382				2008	2014	2008-10-01	2014-03-31	UN	2009	0	0	0	0	0	0	0	0	0	0	0	0	0	0	0	0	0	0	0	0	0	0	0	0	0	0
89	UNIPSIL	United Nations Integrated Peacebuilding Office in Sierra Leone	SPM	Sierra Leone	SIE	451					Africa	4	1	382				2008	2014	2008-10-01	2014-03-31	UN	2010	0	0	0	0	1	0	0	0	0	0	0	0	0	1	0	0	0	0	0	0	0	0	0	0	0	0
89	UNIPSIL	United Nations Integrated Peacebuilding Office in Sierra Leone	SPM	Sierra Leone	SIE	451					Africa	4	1	382				2008	2014	2008-10-01	2014-03-31	UN	2011	0	0	0	0	0	0	0	0	0	0	0	0	0	0	0	0	0	0	0	0	0	0	0	0	0	0
89	UNIPSIL	United Nations Integrated Peacebuilding Office in Sierra Leone	SPM	Sierra Leone	SIE	451					Africa	4	1	382				2008	2014	2008-10-01	2014-03-31	UN	2012	0	0	0	0	0	0	0	0	0	0	0	0	0	0	0	0	0	0	0	0	0	0	0	0	0	0
89	UNIPSIL	United Nations Integrated Peacebuilding Office in Sierra Leone	SPM	Sierra Leone	SIE	451					Africa	4	1	382				2008	2014	2008-10-01	2014-03-31	UN	2013	0	0	0	0	0	0	0	0	0	0	0	0	0	0	0	0	0	0	0	0	0	0	0	0	0	0
89	UNIPSIL	United Nations Integrated Peacebuilding Office in Sierra Leone	SPM	Sierra Leone	SIE	451					Africa	4	1	382				2008	2014	2008-10-01	2014-03-31	UN	2014	0	0	0	0	0	0	0	0	0	0	0	0	0	0	0	0	0	0	0	0	0	0	0	0	0	0
90	INTERNATIONAL COMMISSION OF INQUIRY	International Commission of Inquiry mandated to establish the facts and circumstances of the events of 28 September 2009 in Guinea	SPM	Guinea	GUI	438					Africa	4	0					2009	2009	2009-10-28	2009-12-18	UN	2009	0	0	0	0	0	0	0	0	0	0	0	0	0	0	0	0	1	0	0	0	0	0	0	0	0	0
91	BINUCA	United Nations Integrated Peacebuilding Office in the Central African Republic	SPM	Central African Republic	CEN	482					Africa	4	1	416				2009	2014	2009-04-07	2014-04-10	UN	2009	1	0	0	0	0	0	0	0	0	0	0	0	1	1	0	0	0	0	0	1	0	0	0	1	1	0
91	BINUCA	United Nations Integrated Peacebuilding Office in the Central African Republic	SPM	Central African Republic	CEN	482					Africa	4	1	416				2009	2014	2009-04-07	2014-04-10	UN	2010	0	0	0	0	0	0	0	0	0	0	0	0	0	0	0	0	0	0	0	0	0	0	0	0	0	0
91	BINUCA	United Nations Integrated Peacebuilding Office in the Central African Republic	SPM	Central African Republic	CEN	482					Africa	4	1	416				2009	2014	2009-04-07	2014-04-10	UN	2011	0	0	0	0	0	0	0	0	0	0	0	0	0	0	0	0	0	0	0	0	0	0	0	0	0	0
91	BINUCA	United Nations Integrated Peacebuilding Office in the Central African Republic	SPM	Central African Republic	CEN	482					Africa	4	1	416				2009	2014	2009-04-07	2014-04-10	UN	2012	0	0	0	0	0	0	0	0	0	0	0	0	0	0	0	0	0	0	0	0	0	0	0	0	0	0
91	BINUCA	United Nations Integrated Peacebuilding Office in the Central African Republic	SPM	Central African Republic	CEN	482					Africa	4	1	416				2009	2014	2009-04-07	2014-04-10	UN	2013	0	0	1	0	1	1	0	0	0	0	1	1	0	0	0	0	1	0	0	0	1	0	1	0	0	0
91	BINUCA	United Nations Integrated Peacebuilding Office in the Central African Republic	SPM	Central African Republic	CEN	482					Africa	4	1	416				2009	2014	2009-04-07	2014-04-10	UN	2014	0	0	0	0	0	0	0	0	0	0	0	0	0	0	0	0	0	0	0	0	0	0	0	0	0	0
92	UNRGID	United Nations Representative to the Geneva International Discussions	SPM	Georgia	SWZ; GRG	225	372				Europe	1	1	392	393			2010	ACTIVE	2010-02-01	2020-12-31	UN	2010	0	0	0	0	1	0	0	0	0	0	0	0	0	0	0	0	0	0	0	0	0	0	0	0	0	0
92	UNRGID	United Nations Representative to the Geneva International Discussions	SPM	Georgia	SWZ; GRG	225	372				Europe	1	1	392	393			2010	ACTIVE	2010-02-01	2020-12-31	UN	2011	0	0	0	0	0	0	0	0	0	0	0	0	0	0	0	0	0	0	0	0	0	0	0	0	0	0
92	UNRGID	United Nations Representative to the Geneva International Discussions	SPM	Georgia	SWZ; GRG	225	372				Europe	1	1	392	393			2010	ACTIVE	2010-02-01	2020-12-31	UN	2012	0	0	0	0	0	0	0	0	0	0	0	0	0	0	0	0	0	0	0	0	0	0	0	0	0	0
92	UNRGID	United Nations Representative to the Geneva International Discussions	SPM	Georgia	SWZ; GRG	225	372				Europe	1	1	392	393			2010	ACTIVE	2010-02-01	2020-12-31	UN	2013	0	0	0	0	0	0	0	0	0	0	0	0	0	0	0	0	0	0	0	0	0	0	0	0	0	0
92	UNRGID	United Nations Representative to the Geneva International Discussions	SPM	Georgia	SWZ; GRG	225	372				Europe	1	1	392	393			2010	ACTIVE	2010-02-01	2020-12-31	UN	2014	0	0	0	0	0	0	0	0	0	0	0	0	0	0	0	0	0	0	0	0	0	0	0	0	0	0
92	UNRGID	United Nations Representative to the Geneva International Discussions	SPM	Georgia	SWZ; GRG	225	372				Europe	1	1	392	393			2010	ACTIVE	2010-02-01	2020-12-31	UN	2015	0	0	0	0	0	0	0	0	0	0	0	0	0	0	0	0	0	0	0	0	0	0	0	0	0	0
92	UNRGID	United Nations Representative to the Geneva International Discussions	SPM	Georgia	SWZ; GRG	225	372				Europe	1	1	392	393			2010	ACTIVE	2010-02-01	2020-12-31	UN	2016	0	0	0	0	0	0	0	0	0	0	0	0	0	0	0	0	0	0	0	0	0	0	0	0	0	0
92	UNRGID	United Nations Representative to the Geneva International Discussions	SPM	Georgia	SWZ; GRG	225	372				Europe	1	1	392	393			2010	ACTIVE	2010-02-01	2020-12-31	UN	2017	0	0	0	0	0	0	0	0	0	0	0	0	0	0	0	0	0	0	0	0	0	0	0	0	0	0
92	UNRGID	United Nations Representative to the Geneva International Discussions	SPM	Georgia	SWZ; GRG	225	372				Europe	1	1	392	393			2010	ACTIVE	2010-02-01	2020-12-31	UN	2018	0	0	0	0	0	0	0	0	0	0	0	0	0	0	0	0	0	0	0	0	0	0	0	0	0	0
92	UNRGID	United Nations Representative to the Geneva International Discussions	SPM	Georgia	SWZ; GRG	225	372				Europe	1	1	392	393			2010	ACTIVE	2010-02-01	2020-12-31	UN	2019	0	0	0	0	0	0	0	0	0	0	0	0	0	0	0	0	0	0	0	0	0	0	0	0	0	0
92	UNRGID	United Nations Representative to the Geneva International Discussions	SPM	Georgia	SWZ; GRG	225	372				Europe	1	1	392	393			2010	ACTIVE	2010-02-01	2020-12-31	UN	2020	0	0	0	0	0	0	0	0	0	0	0	0	0	0	0	0	0	0	0	0	0	0	0	0	0	0
93	UN COMMISSION OF INQUIRY	United Nations Commission of Inquiry into the facts and circumstances of the assassination of former Pakistani Prime Minister Mohtarma Benazir Bhutto	SPM	Pakistan	PAK	770					Asia	3	0					2009	2010	2009-07-01	2010-03-31	UN	2009	0	0	0	0	0	0	0	0	0	0	0	0	0	0	0	0	1	0	0	0	0	0	0	0	0	0
93	UN COMMISSION OF INQUIRY	United Nations Commission of Inquiry into the facts and circumstances of the assassination of former Pakistani Prime Minister Mohtarma Benazir Bhutto	SPM	Pakistan	PAK	770					Asia	3	0					2009	2010	2009-07-01	2010-03-31	UN	2010	0	0	0	0	0	0	0	0	0	0	0	0	0	0	0	0	0	0	0	0	0	0	0	0	0	0
94	MONUSCO	United Nations Organization Stabilization Mission in the Democratic Republic of Congo	PKO	Democratic Republic of Congo	DRC	490					Africa	4	1	265	283	429		2010	ACTIVE	2010-07-01	2020-12-31	UN	2010	1	0	1	0	1	0	1	0	1	0	0	1	1	1	0	1	1	1	1	1	1	1	1	1	0	0
94	MONUSCO	United Nations Organization Stabilization Mission in the Democratic Republic of Congo	PKO	Democratic Republic of Congo	DRC	490					Africa	4	1	265	283	429		2010	ACTIVE	2010-07-01	2020-12-31	UN	2011	0	0	0	0	0	0	0	0	0	0	0	0	0	0	0	0	0	0	0	0	0	0	0	0	0	0
94	MONUSCO	United Nations Organization Stabilization Mission in the Democratic Republic of Congo	PKO	Democratic Republic of Congo	DRC	490					Africa	4	1	265	283	429		2010	ACTIVE	2010-07-01	2020-12-31	UN	2012	0	0	0	0	0	0	0	0	0	0	0	0	0	0	0	0	0	0	0	0	0	0	0	0	0	0
94	MONUSCO	United Nations Organization Stabilization Mission in the Democratic Republic of Congo	PKO	Democratic Republic of Congo	DRC	490					Africa	4	1	265	283	429		2010	ACTIVE	2010-07-01	2020-12-31	UN	2013	0	0	0	0	0	0	0	0	0	0	0	0	0	0	0	0	0	0	0	0	0	0	0	0	0	0
94	MONUSCO	United Nations Organization Stabilization Mission in the Democratic Republic of Congo	PKO	Democratic Republic of Congo	DRC	490					Africa	4	1	265	283	429		2010	ACTIVE	2010-07-01	2020-12-31	UN	2014	0	0	0	0	0	0	0	0	0	0	0	0	0	0	0	0	0	0	0	0	0	0	0	0	0	0
94	MONUSCO	United Nations Organization Stabilization Mission in the Democratic Republic of Congo	PKO	Democratic Republic of Congo	DRC	490					Africa	4	1	265	283	429		2010	ACTIVE	2010-07-01	2020-12-31	UN	2015	0	0	0	0	0	0	0	0	0	0	0	0	0	0	0	0	0	0	0	0	0	0	0	0	0	0
94	MONUSCO	United Nations Organization Stabilization Mission in the Democratic Republic of Congo	PKO	Democratic Republic of Congo	DRC	490					Africa	4	1	265	283	429		2010	ACTIVE	2010-07-01	2020-12-31	UN	2016	0	0	0	0	0	0	0	0	0	0	0	0	0	0	0	0	0	0	0	0	0	0	0	0	0	0
94	MONUSCO	United Nations Organization Stabilization Mission in the Democratic Republic of Congo	PKO	Democratic Republic of Congo	DRC	490					Africa	4	1	265	283	429		2010	ACTIVE	2010-07-01	2020-12-31	UN	2017	0	0	0	0	0	0	0	0	0	0	0	0	0	0	0	0	0	0	0	0	0	0	0	0	0	0
94	MONUSCO	United Nations Organization Stabilization Mission in the Democratic Republic of Congo	PKO	Democratic Republic of Congo	DRC	490					Africa	4	1	265	283	429		2010	ACTIVE	2010-07-01	2020-12-31	UN	2018	0	0	0	0	0	0	0	0	0	0	0	0	0	0	0	0	0	0	0	0	0	0	0	0	0	0
94	MONUSCO	United Nations Organization Stabilization Mission in the Democratic Republic of Congo	PKO	Democratic Republic of Congo	DRC	490					Africa	4	1	265	283	429		2010	ACTIVE	2010-07-01	2020-12-31	UN	2019	0	0	0	0	0	0	0	0	0	0	0	0	0	0	0	0	0	0	0	0	0	0	0	0	0	0
94	MONUSCO	United Nations Organization Stabilization Mission in the Democratic Republic of Congo	PKO	Democratic Republic of Congo	DRC	490					Africa	4	1	265	283	429		2010	ACTIVE	2010-07-01	2020-12-31	UN	2020	0	0	0	0	0	0	0	0	0	0	1	0	0	0	0	0	0	0	0	0	0	0	0	0	0	0
95	UNOAU	United Nations Office to the African Union	SPM	African Union	ETH	530					Africa	4	0					2010	ACTIVE			UN	2010
95	UNOAU	United Nations Office to the African Union	SPM	African Union	ETH	530					Africa	4	0					2010	ACTIVE			UN	2011
95	UNOAU	United Nations Office to the African Union	SPM	African Union	ETH	530					Africa	4	0					2010	ACTIVE			UN	2012
95	UNOAU	United Nations Office to the African Union	SPM	African Union	ETH	530					Africa	4	0					2010	ACTIVE			UN	2013
95	UNOAU	United Nations Office to the African Union	SPM	African Union	ETH	530					Africa	4	0					2010	ACTIVE			UN	2014
95	UNOAU	United Nations Office to the African Union	SPM	African Union	ETH	530					Africa	4	0					2010	ACTIVE			UN	2015
95	UNOAU	United Nations Office to the African Union	SPM	African Union	ETH	530					Africa	4	0					2010	ACTIVE			UN	2016
95	UNOAU	United Nations Office to the African Union	SPM	African Union	ETH	530					Africa	4	0					2010	ACTIVE			UN	2017
95	UNOAU	United Nations Office to the African Union	SPM	African Union	ETH	530					Africa	4	0					2010	ACTIVE			UN	2018
95	UNOAU	United Nations Office to the African Union	SPM	African Union	ETH	530					Africa	4	0					2010	ACTIVE			UN	2019
95	UNOAU	United Nations Office to the African Union	SPM	African Union	ETH	530					Africa	4	0					2010	ACTIVE			UN	2020
96	BNUB	United Nations Office in Burundi	SPM	Burundi	BUI	516					Africa	4	1	287				2011	2014	2011-01-01	2014-12-31	UN	2011	1	0	0	0	1	0	0	0	0	0	0	0	0	0	0	0	0	0	0	0	0	0	1	0	1	0
96	BNUB	United Nations Office in Burundi	SPM	Burundi	BUI	516					Africa	4	1	287				2011	2014	2011-01-01	2014-12-31	UN	2012	0	0	0	0	0	0	0	0	0	0	0	0	0	0	0	0	0	0	0	0	0	0	0	0	0	0
96	BNUB	United Nations Office in Burundi	SPM	Burundi	BUI	516					Africa	4	1	287				2011	2014	2011-01-01	2014-12-31	UN	2013	0	0	0	0	0	0	0	0	0	0	0	0	0	0	0	0	0	0	0	0	0	0	0	0	0	0
96	BNUB	United Nations Office in Burundi	SPM	Burundi	BUI	516					Africa	4	1	287				2011	2014	2011-01-01	2014-12-31	UN	2014	0	0	0	0	0	0	0	0	0	0	0	0	0	0	0	0	0	0	0	0	0	0	0	0	0	0
97	UNOCA	United Nations Regional Office for Central Africa	SPM	Central Africa	GAB	481					Africa	4	0					2011	ACTIVE	2011-01-01	2020-12-31	UN	2011	1	0	0	0	1	0	0	0	0	0	0	0	0	0	0	0	0	0	0	0	0	0	0	0	0	0
97	UNOCA	United Nations Regional Office for Central Africa	SPM	Central Africa	GAB	481					Africa	4	0					2011	ACTIVE	2011-01-01	2020-12-31	UN	2012	0	0	0	0	0	0	0	0	0	0	0	0	0	0	0	0	0	0	0	0	0	0	0	0	0	0
97	UNOCA	United Nations Regional Office for Central Africa	SPM	Central Africa	GAB	481					Africa	4	0					2011	ACTIVE	2011-01-01	2020-12-31	UN	2013	0	0	0	0	0	0	0	0	0	0	0	0	0	0	0	0	0	0	0	0	0	0	0	0	0	0
97	UNOCA	United Nations Regional Office for Central Africa	SPM	Central Africa	GAB	481					Africa	4	0					2011	ACTIVE	2011-01-01	2020-12-31	UN	2014	0	0	0	0	0	0	0	0	0	0	0	0	0	0	0	0	0	0	0	0	0	0	0	0	0	0
97	UNOCA	United Nations Regional Office for Central Africa	SPM	Central Africa	GAB	481					Africa	4	0					2011	ACTIVE	2011-01-01	2020-12-31	UN	2015	0	0	0	0	0	0	0	0	0	0	0	0	0	0	0	0	0	0	0	0	0	0	0	0	0	0
97	UNOCA	United Nations Regional Office for Central Africa	SPM	Central Africa	GAB	481					Africa	4	0					2011	ACTIVE	2011-01-01	2020-12-31	UN	2016	0	0	0	0	0	0	0	0	0	0	0	0	0	0	0	0	0	0	0	0	0	0	0	0	0	0
97	UNOCA	United Nations Regional Office for Central Africa	SPM	Central Africa	GAB	481					Africa	4	0					2011	ACTIVE	2011-01-01	2020-12-31	UN	2017	0	0	0	0	0	0	0	0	0	0	0	0	0	0	0	0	0	0	0	0	0	0	0	0	0	0
97	UNOCA	United Nations Regional Office for Central Africa	SPM	Central Africa	GAB	481					Africa	4	0					2011	ACTIVE	2011-01-01	2020-12-31	UN	2018	0	0	0	0	0	0	0	0	0	0	0	0	0	0	0	0	0	0	0	0	0	0	0	0	0	0
97	UNOCA	United Nations Regional Office for Central Africa	SPM	Central Africa	GAB	481					Africa	4	0					2011	ACTIVE	2011-01-01	2020-12-31	UN	2019	0	0	0	0	0	0	0	0	0	0	0	0	0	0	0	0	0	0	0	0	0	0	0	0	0	0
97	UNOCA	United Nations Regional Office for Central Africa	SPM	Central Africa	GAB	481					Africa	4	0					2011	ACTIVE	2011-01-01	2020-12-31	UN	2020	0	0	0	0	0	0	0	0	0	0	0	0	0	0	0	0	0	0	0	0	0	0	0	0	0	0
98	UNISFA	United Nations Interim Security Force for Abyei	PKO	Sudan/South Sudan (Abyei)	SUD; SSD	625	626				Africa	4	1	11344				2011	ACTIVE	2011-06-27	2020-12-31	UN	2011	0	1	1	0	0	0	1	0	0	0	1	0	0	0	0	0	0	0	0	0	0	1	0	0	0	0
98	UNISFA	United Nations Interim Security Force for Abyei	PKO	Sudan/South Sudan (Abyei)	SUD; SSD	625	626				Africa	4	1	11344				2011	ACTIVE	2011-06-27	2020-12-31	UN	2012	0	0	0	0	0	0	0	0	0	0	0	0	0	0	0	0	0	0	0	0	0	0	0	0	0	0
98	UNISFA	United Nations Interim Security Force for Abyei	PKO	Sudan/South Sudan (Abyei)	SUD; SSD	625	626				Africa	4	1	11344				2011	ACTIVE	2011-06-27	2020-12-31	UN	2013	0	0	0	0	0	0	0	0	0	0	0	0	0	0	0	0	0	0	0	0	0	0	0	0	0	0
98	UNISFA	United Nations Interim Security Force for Abyei	PKO	Sudan/South Sudan (Abyei)	SUD; SSD	625	626				Africa	4	1	11344				2011	ACTIVE	2011-06-27	2020-12-31	UN	2014	0	0	0	0	0	0	0	0	0	0	0	0	0	0	0	0	0	0	0	0	0	0	0	0	0	0
98	UNISFA	United Nations Interim Security Force for Abyei	PKO	Sudan/South Sudan (Abyei)	SUD; SSD	625	626				Africa	4	1	11344				2011	ACTIVE	2011-06-27	2020-12-31	UN	2015	0	0	0	0	0	0	0	0	0	0	0	0	0	0	0	0	0	0	0	0	0	0	0	0	0	0
98	UNISFA	United Nations Interim Security Force for Abyei	PKO	Sudan/South Sudan (Abyei)	SUD; SSD	625	626				Africa	4	1	11344				2011	ACTIVE	2011-06-27	2020-12-31	UN	2016	0	0	0	0	0	0	0	0	0	0	0	0	0	0	0	0	0	0	0	0	0	0	0	0	0	0
98	UNISFA	United Nations Interim Security Force for Abyei	PKO	Sudan/South Sudan (Abyei)	SUD; SSD	625	626				Africa	4	1	11344				2011	ACTIVE	2011-06-27	2020-12-31	UN	2017	0	0	0	0	0	0	0	0	0	0	0	0	0	0	0	0	0	0	0	0	0	0	0	0	0	0
98	UNISFA	United Nations Interim Security Force for Abyei	PKO	Sudan/South Sudan (Abyei)	SUD; SSD	625	626				Africa	4	1	11344				2011	ACTIVE	2011-06-27	2020-12-31	UN	2018	0	0	0	0	0	0	0	0	0	0	0	0	0	0	0	0	0	0	0	0	0	0	0	0	0	0
98	UNISFA	United Nations Interim Security Force for Abyei	PKO	Sudan/South Sudan (Abyei)	SUD; SSD	625	626				Africa	4	1	11344				2011	ACTIVE	2011-06-27	2020-12-31	UN	2019	0	0	0	0	0	0	0	0	0	0	0	0	0	0	0	0	0	0	0	0	0	0	0	0	0	0
98	UNISFA	United Nations Interim Security Force for Abyei	PKO	Sudan/South Sudan (Abyei)	SUD; SSD	625	626				Africa	4	1	11344				2011	ACTIVE	2011-06-27	2020-12-31	UN	2020	0	0	0	0	0	0	0	0	0	0	0	0	0	0	0	0	0	0	0	0	0	0	0	0	0	0
99	UNMISS	United Nations Mission in South Sudan	PKO	South Sudan	SSD	626					Africa	4	1	11345				2011	ACTIVE	2011-07-09	2020-12-31	UN	2011	1	0	1	0	1	0	0	0	0	1	1	1	1	0	0	0	1	0	0	1	0	1	0	1	1	1
99	UNMISS	United Nations Mission in South Sudan	PKO	South Sudan	SSD	626					Africa	4	1	11345				2011	ACTIVE	2011-07-09	2020-12-31	UN	2012	0	0	0	0	0	0	0	0	0	0	0	0	0	0	0	0	0	0	0	0	0	0	0	0	0	0
99	UNMISS	United Nations Mission in South Sudan	PKO	South Sudan	SSD	626					Africa	4	1	11345				2011	ACTIVE	2011-07-09	2020-12-31	UN	2013	0	0	0	0	0	0	0	0	0	0	0	0	0	0	0	0	0	0	0	0	0	0	0	0	0	0
99	UNMISS	United Nations Mission in South Sudan	PKO	South Sudan	SSD	626					Africa	4	1	11345				2011	ACTIVE	2011-07-09	2020-12-31	UN	2014	0	0	0	0	0	0	0	0	0	0	0	0	0	0	0	0	0	0	0	0	0	0	0	0	0	0
99	UNMISS	United Nations Mission in South Sudan	PKO	South Sudan	SSD	626					Africa	4	1	11345				2011	ACTIVE	2011-07-09	2020-12-31	UN	2015	0	1	0	0	0	0	1	0	1	0	0	0	0	0	0	0	0	0	0	0	0	0	0	0	0	0
99	UNMISS	United Nations Mission in South Sudan	PKO	South Sudan	SSD	626					Africa	4	1	11345				2011	ACTIVE	2011-07-09	2020-12-31	UN	2016	0	0	0	0	0	0	0	0	0	0	0	0	0	0	0	0	0	0	0	0	0	0	0	0	0	0
99	UNMISS	United Nations Mission in South Sudan	PKO	South Sudan	SSD	626					Africa	4	1	11345				2011	ACTIVE	2011-07-09	2020-12-31	UN	2017	0	0	0	0	0	0	0	0	0	0	0	0	0	0	0	0	0	0	0	0	0	0	0	0	0	0
99	UNMISS	United Nations Mission in South Sudan	PKO	South Sudan	SSD	626					Africa	4	1	11345				2011	ACTIVE	2011-07-09	2020-12-31	UN	2018	0	0	0	0	0	0	0	0	0	0	0	0	0	0	0	0	0	0	0	0	0	0	0	0	0	0
99	UNMISS	United Nations Mission in South Sudan	PKO	South Sudan	SSD	626					Africa	4	1	11345				2011	ACTIVE	2011-07-09	2020-12-31	UN	2019	0	0	0	0	0	0	0	0	0	0	0	0	0	0	0	0	0	0	0	0	0	0	0	0	0	0
99	UNMISS	United Nations Mission in South Sudan	PKO	South Sudan	SSD	626					Africa	4	1	11345				2011	ACTIVE	2011-07-09	2020-12-31	UN	2020	0	0	0	0	0	0	0	0	0	0	0	0	0	0	0	0	0	0	0	0	0	0	0	0	0	0
100	SPECIAL ENVOY SUDAN/SOUTH SUDAN	Special Envoy Sudan and South Sudan	SE/SA	Sudan/South Sudan	SUD; SSD	625	626				Africa	4	1	309	11345			2011	2018	2011-08-01	2018-10-01	UN	2011	1	0	0	0	1	0	0	0	0	0	0	0	0	0	0	0	0	0	0	0	0	0	0	0	0	0
100	SPECIAL ENVOY SUDAN/SOUTH SUDAN	Special Envoy Sudan and South Sudan	SE/SA	Sudan/South Sudan	SUD; SSD	625	626				Africa	4	1	309	11345	11348		2011	2018	2011-08-01	2018-10-01	UN	2012	0	0	0	0	0	0	0	0	0	0	0	0	0	0	0	0	0	0	0	0	0	0	0	0	0	0
100	SPECIAL ENVOY SUDAN/SOUTH SUDAN	Special Envoy Sudan and South Sudan	SE/SA	Sudan/South Sudan	SUD; SSD	625	626				Africa	4	1	309	11345	11348		2011	2018	2011-08-01	2018-10-01	UN	2013	0	0	0	0	0	0	0	0	0	0	0	0	0	0	0	0	0	0	0	0	0	0	0	0	0	0
100	SPECIAL ENVOY SUDAN/SOUTH SUDAN	Special Envoy Sudan and South Sudan	SE/SA	Sudan/South Sudan	SUD; SSD	625	626				Africa	4	1	309	11345	11348		2011	2018	2011-08-01	2018-10-01	UN	2014	0	0	0	0	0	0	0	0	0	0	0	0	0	0	0	0	0	0	0	0	0	0	0	0	0	0
100	SPECIAL ENVOY SUDAN/SOUTH SUDAN	Special Envoy Sudan and South Sudan	SE/SA	Sudan/South Sudan	SUD; SSD	625	626				Africa	4	1	309	11345	11348		2011	2018	2011-08-01	2018-10-01	UN	2015	0	0	0	0	0	0	0	0	0	0	0	0	0	0	0	0	0	0	0	0	0	0	0	0	0	0
100	SPECIAL ENVOY SUDAN/SOUTH SUDAN	Special Envoy Sudan and South Sudan	SE/SA	Sudan/South Sudan	SUD; SSD	625	626				Africa	4	1	309	11345	11348		2011	2018	2011-08-01	2018-10-01	UN	2016	0	0	0	0	0	0	0	0	0	0	0	0	0	0	0	0	0	0	0	0	0	0	0	0	0	0
100	SPECIAL ENVOY SUDAN/SOUTH SUDAN	Special Envoy Sudan and South Sudan	SE/SA	Sudan/South Sudan	SUD; SSD	625	626				Africa	4	1	309	11345	11348		2011	2018	2011-08-01	2018-10-01	UN	2017	0	0	0	0	0	0	0	0	0	0	0	0	0	0	0	0	0	0	0	0	0	0	0	0	0	0
100	SPECIAL ENVOY SUDAN/SOUTH SUDAN	Special Envoy Sudan and South Sudan	SE/SA	Sudan/South Sudan	SUD; SSD	625	626				Africa	4	1	309	11345	11348		2011	2018	2011-08-01	2018-10-01	UN	2018	0	0	0	0	0	0	0	0	0	0	0	0	0	0	0	0	0	0	0	0	0	0	0	0	0	0
100	SPECIAL ENVOY SUDAN/SOUTH SUDAN	Special Envoy Sudan and South Sudan	SE/SA	Sudan/South Sudan	SUD; SSD	625	626				Africa	4	1	309	11345	11348		2011	2018	2011-08-01	2018-10-01	UN	2019	0	0	0	0	0	0	0	0	0	0	0	0	0	0	0	0	0	0	0	0	0	0	0	0	0	0
100	SPECIAL ENVOY SUDAN/SOUTH SUDAN	Special Envoy Sudan and South Sudan	SE/SA	Sudan/South Sudan	SUD; SSD	625	626				Africa	4	1	309	11345	11348		2011	2018	2011-08-01	2018-10-01	UN	2020	0	0	0	0	0	0	0	0	0	0	0	0	0	0	0	0	0	0	0	0	0	0	0	0	0	0
101	UNSMIL	United Nations Support Mission in Libya	SPM	Libya	LIB	620					Africa	4	1	11346				2011	ACTIVE	2011-09-16	2020-12-31	UN	2011	1	1	0	0	1	0	0	0	0	0	0	0	0	1	0	0	0	1	0	0	0	0	0	0	1	0
101	UNSMIL	United Nations Support Mission in Libya	SPM	Libya	LIB	620					Africa	4	1	11346				2011	ACTIVE	2011-09-16	2020-12-31	UN	2012	0	0	1	1	0	0	0	0	0	0	0	0	1	0	0	0	0	0	0	0	0	0	1	0	0	0
101	UNSMIL	United Nations Support Mission in Libya	SPM	Libya	LIB	620					Africa	4	1	11346				2011	ACTIVE	2011-09-16	2020-12-31	UN	2013	0	0	0	0	0	0	0	0	0	0	0	0	0	0	0	0	0	0	0	0	0	0	0	0	0	0
101	UNSMIL	United Nations Support Mission in Libya	SPM	Libya	LIB	620					Africa	4	1	11346				2011	ACTIVE	2011-09-16	2020-12-31	UN	2014	0	0	0	0	0	0	0	0	0	0	0	0	0	0	0	0	0	0	0	0	0	0	0	0	0	0
101	UNSMIL	United Nations Support Mission in Libya	SPM	Libya	LIB	620					Africa	4	1	11346	13694			2011	ACTIVE	2011-09-16	2020-12-31	UN	2015	0	0	0	0	0	1	0	0	0	0	0	0	0	0	0	0	0	0	0	0	0	0	0	0	0	0
101	UNSMIL	United Nations Support Mission in Libya	SPM	Libya	LIB	620					Africa	4	1	11346	13694			2011	ACTIVE	2011-09-16	2020-12-31	UN	2016	0	0	0	0	0	0	0	0	0	0	0	0	0	0	0	0	0	0	0	0	0	0	0	0	0	0
101	UNSMIL	United Nations Support Mission in Libya	SPM	Libya	LIB	620					Africa	4	1	11346	13694			2011	ACTIVE	2011-09-16	2020-12-31	UN	2017	0	0	0	0	0	0	0	0	0	0	0	0	0	0	0	0	0	0	0	0	0	0	0	0	0	0
101	UNSMIL	United Nations Support Mission in Libya	SPM	Libya	LIB	620					Africa	4	1	11346	13694			2011	ACTIVE	2011-09-16	2020-12-31	UN	2018	0	0	0	0	0	0	0	0	0	0	0	0	0	0	0	0	0	0	0	0	0	0	0	0	0	0
101	UNSMIL	United Nations Support Mission in Libya	SPM	Libya	LIB	620					Africa	4	1	11346	13694			2011	ACTIVE	2011-09-16	2020-12-31	UN	2019	0	0	0	0	0	0	0	0	0	0	0	0	0	0	0	0	0	0	0	0	0	0	0	0	0	0
101	UNSMIL	United Nations Support Mission in Libya	SPM	Libya	LIB	620					Africa	4	1	11346	13694			2011	ACTIVE	2011-09-16	2020-12-31	UN	2020	0	0	0	0	0	0	0	0	0	0	0	0	0	0	0	0	1	0	0	0	0	0	0	0	0	0
102	SPECIAL ENVOY SYRIA	Special Envoy Syria	SE/SA	Syria	SYR	652					Middle East	2	1	299				2012	ACTIVE	2012-02-23	2020-12-31	LAS-UN/UN	2012	0	0	0	0	1	0	0	0	0	0	0	0	0	0	0	0	0	0	0	0	0	0	0	0	0	0
102	SPECIAL ENVOY SYRIA	Special Envoy Syria	SE/SA	Syria	SYR	652					Middle East	2	1	299				2012	ACTIVE	2012-02-23	2020-12-31	LAS-UN/UN	2013	0	0	0	0	0	0	0	0	0	0	0	0	0	0	0	0	0	0	0	0	0	0	0	0	0	0
102	SPECIAL ENVOY SYRIA	Special Envoy Syria	SE/SA	Syria	SYR	652					Middle East	2	1	299				2012	ACTIVE	2012-02-23	2020-12-31	LAS-UN/UN	2014	0	0	0	0	0	0	0	0	0	0	0	0	0	0	0	0	0	0	0	0	0	0	0	0	0	0
102	SPECIAL ENVOY SYRIA	Special Envoy Syria	SE/SA	Syria	SYR	652					Middle East	2	1	299				2012	ACTIVE	2012-02-23	2020-12-31	LAS-UN/UN	2015	0	0	0	0	0	0	0	0	0	0	0	0	0	0	0	0	0	0	0	0	0	0	0	0	0	0
102	SPECIAL ENVOY SYRIA	Special Envoy Syria	SE/SA	Syria	SYR	652					Middle East	2	1	299				2012	ACTIVE	2012-02-23	2020-12-31	LAS-UN/UN	2016	0	0	0	0	0	0	0	0	0	0	0	0	0	0	0	0	0	0	0	0	0	0	0	0	0	0
102	SPECIAL ENVOY SYRIA	Special Envoy Syria	SE/SA	Syria	SYR	652					Middle East	2	1	299				2012	ACTIVE	2012-02-23	2020-12-31	LAS-UN/UN	2017	0	0	0	0	0	0	0	0	0	0	0	0	0	0	0	0	0	0	0	0	0	0	0	0	0	0
102	SPECIAL ENVOY SYRIA	Special Envoy Syria	SE/SA	Syria	SYR	652					Middle East	2	1	299				2012	ACTIVE	2012-02-23	2020-12-31	LAS-UN/UN	2018	0	0	0	0	0	0	0	0	0	0	0	0	0	0	0	0	0	0	0	0	0	0	0	0	0	0
102	SPECIAL ENVOY SYRIA	Special Envoy Syria	SE/SA	Syria	SYR	652					Middle East	2	1	299				2012	ACTIVE	2012-02-23	2020-12-31	LAS-UN/UN	2019	0	0	0	0	0	0	0	0	0	0	0	0	0	0	0	0	0	0	0	0	0	0	0	0	0	0
102	SPECIAL ENVOY SYRIA	Special Envoy Syria	SE/SA	Syria	SYR	652					Middle East	2	1	299				2012	ACTIVE	2012-02-23	2020-12-31	LAS-UN/UN	2020	0	0	0	0	0	0	0	0	0	0	0	0	0	0	0	0	0	0	0	0	0	0	0	0	0	0
103	UNSMIS	United Nations Supervision Mission in Syria	PKO	Syria	SYR	652					Middle East	2	1	299				2012	2012	2012-04-21	2012-08-19	UN	2012	0	1	0	0	0	0	1	0	0	0	1	0	0	0	0	0	0	0	0	0	0	0	0	0	0	0
104	OSESGY	Office of the Special Envoy of the Secretary-General for Yemen	SE/SA	Yemen	YEM	678					Middle East	2	1	230				2011	ACTIVE	2011-04-01	2020-12-31	UN	2011	0	0	0	0	0	0	0	0	0	0	0	0	0	0	0	0	0	0	0	0	0	0	0	0	0	0
104	OSESGY	Office of the Special Envoy of the Secretary-General for Yemen	SE/SA	Yemen	YEM	678					Middle East	2	1	230				2011	ACTIVE	2011-04-01	2020-12-31	UN	2012	1	0	0	0	1	0	0	0	0	0	0	0	0	0	0	0	0	0	0	0	0	0	0	0	0	0
104	OSESGY	Office of the Special Envoy of the Secretary-General for Yemen	SE/SA	Yemen	YEM	678					Middle East	2	1	230				2011	ACTIVE	2011-04-01	2020-12-31	UN	2013	0	0	0	0	0	0	0	0	0	0	0	0	0	0	0	0	0	0	0	0	0	0	0	0	0	0
104	OSESGY	Office of the Special Envoy of the Secretary-General for Yemen	SE/SA	Yemen	YEM	678					Middle East	2	1	230				2011	ACTIVE	2011-04-01	2020-12-31	UN	2014	0	0	0	0	0	0	0	0	0	0	0	0	0	0	0	0	0	0	0	0	0	0	0	0	0	0
104	OSESGY	Office of the Special Envoy of the Secretary-General for Yemen	SE/SA	Yemen	YEM	678					Middle East	2	1	230				2011	ACTIVE	2011-04-01	2020-12-31	UN	2015	0	0	0	0	0	0	0	0	0	0	0	0	0	0	0	0	0	0	0	0	0	0	0	0	0	0
104	OSESGY	Office of the Special Envoy of the Secretary-General for Yemen	SE/SA	Yemen	YEM	678					Middle East	2	1	230				2011	ACTIVE	2011-04-01	2020-12-31	UN	2016	0	0	0	0	0	0	0	0	0	0	0	0	0	0	0	0	0	0	0	0	0	0	0	0	0	0
104	OSESGY	Office of the Special Envoy of the Secretary-General for Yemen	SE/SA	Yemen	YEM	678					Middle East	2	1	230				2011	ACTIVE	2011-04-01	2020-12-31	UN	2017	0	0	0	0	0	0	0	0	0	0	0	0	0	0	0	0	0	0	0	0	0	0	0	0	0	0
104	OSESGY	Office of the Special Envoy of the Secretary-General for Yemen	SE/SA	Yemen	YEM	678					Middle East	2	1	230				2011	ACTIVE	2011-04-01	2020-12-31	UN	2018	0	0	0	0	0	0	0	0	0	0	0	0	0	0	0	0	0	0	0	0	0	0	0	0	0	0
104	OSESGY	Office of the Special Envoy of the Secretary-General for Yemen	SE/SA	Yemen	YEM	678					Middle East	2	1	230				2011	ACTIVE	2011-04-01	2020-12-31	UN	2019	0	0	0	0	0	0	0	0	0	0	0	0	0	0	0	0	0	0	0	0	0	0	0	0	0	0
104	OSESGY	Office of the Special Envoy of the Secretary-General for Yemen	SE/SA	Yemen	YEM	678					Middle East	2	1	230				2011	ACTIVE	2011-04-01	2020-12-31	UN	2020	0	0	0	0	0	0	0	0	0	0	0	0	0	0	0	0	0	0	0	0	0	0	0	0	0	0
105	OPCW-UN JOINT MISSION	Organisation for the Prohibition of Chemical Weapons - UN Joint Mission	SPM	Syria	SYR	652					Middle East	2	1	299				2013	2014	2013-10-16	2014-09-30	UN	2013	0	0	0	1	0	0	0	0	0	0	0	0	0	0	0	0	0	0	0	0	0	0	0	0	0	0
105	OPCW-UN JOINT MISSION	Organisation for the Prohibition of Chemical Weapons - UN Joint Mission	SPM	Syria	SYR	652					Middle East	2	1	299				2013	2014	2013-10-16	2014-09-30	UN	2014	0	0	0	0	0	0	0	0	0	0	0	0	0	0	0	0	0	0	0	0	0	0	0	0	0	0
106	OSEGL	Office of the Special Envoy for the Great Lakes	SE/SA	Great Lakes Region	DRC; BUI; RWA	490	516	517			Africa	4	1	283				2013	ACTIVE	2013-03-28	2020-12-31	UN	2013	1	0	0	0	1	0	0	0	0	0	0	0	0	0	0	0	0	0	0	0	0	0	0	0	0	0
106	OSEGL	Office of the Special Envoy for the Great Lakes	SE/SA	Great Lakes Region	DRC; BUI; RWA	490	516	517			Africa	4	1	283				2013	ACTIVE	2013-03-28	2020-12-31	UN	2014	0	0	0	0	0	0	0	0	0	0	0	0	0	0	0	0	0	0	0	0	0	0	0	0	0	0
106	OSEGL	Office of the Special Envoy for the Great Lakes	SE/SA	Great Lakes Region	DRC; BUI; RWA	490	516	517			Africa	4	1	283				2013	ACTIVE	2013-03-28	2020-12-31	UN	2015	0	0	0	0	0	0	0	0	0	0	0	0	0	0	0	0	0	0	0	0	0	0	0	0	0	0
106	OSEGL	Office of the Special Envoy for the Great Lakes	SE/SA	Great Lakes Region	DRC; BUI; RWA	490	516	517			Africa	4	1	283				2013	ACTIVE	2013-03-28	2020-12-31	UN	2016	0	0	0	0	0	0	0	0	0	0	0	0	0	0	0	0	0	0	0	0	0	0	0	0	0	0
106	OSEGL	Office of the Special Envoy for the Great Lakes	SE/SA	Great Lakes Region	DRC; BUI; RWA	490	516	517			Africa	4	1	283				2013	ACTIVE	2013-03-28	2020-12-31	UN	2017	0	0	0	0	0	0	0	0	0	0	0	0	0	0	0	0	0	0	0	0	0	0	0	0	0	0
106	OSEGL	Office of the Special Envoy for the Great Lakes	SE/SA	Great Lakes Region	DRC; BUI; RWA	490	516	517			Africa	4	1	283				2013	ACTIVE	2013-03-28	2020-12-31	UN	2018	0	0	0	0	0	0	0	0	0	0	0	0	0	0	0	0	0	0	0	0	0	0	0	0	0	0
106	OSEGL	Office of the Special Envoy for the Great Lakes	SE/SA	Great Lakes Region	DRC; BUI; RWA	490	516	517			Africa	4	1	283				2013	ACTIVE	2013-03-28	2020-12-31	UN	2019	0	0	0	0	0	0	0	0	0	0	0	0	0	0	0	0	0	0	0	0	0	0	0	0	0	0
106	OSEGL	Office of the Special Envoy for the Great Lakes	SE/SA	Great Lakes Region	DRC; BUI; RWA	490	516	517			Africa	4	1	283				2013	ACTIVE	2013-03-28	2020-12-31	UN	2020	0	0	0	0	0	0	0	0	0	0	0	0	0	0	0	0	0	0	0	0	0	0	0	0	0	0
107	MINUSMA	United Nations Multidimensional Integrated Stabilization Mission in Mali	PKO	Mali	MLI	432					Africa	4	1	372	11347			2013	ACTIVE	2013-04-25	2020-12-31	UN	2013	1	0	1	0	1	0	0	0	1	0	1	1	1	1	1	0	1	0	1	1	1	1	1	0	1	0
107	MINUSMA	United Nations Multidimensional Integrated Stabilization Mission in Mali	PKO	Mali	MLI	432					Africa	4	1	372	11347			2013	ACTIVE	2013-04-25	2020-12-31	UN	2014	0	0	0	0	0	0	0	0	0	0	0	0	0	0	0	0	0	0	0	0	0	0	0	0	0	0
107	MINUSMA	United Nations Multidimensional Integrated Stabilization Mission in Mali	PKO	Mali	MLI	432					Africa	4	1	372	11347	13611		2013	ACTIVE	2013-04-25	2020-12-31	UN	2015	0	0	0	0	0	0	0	0	0	0	0	0	0	0	0	0	0	0	0	0	0	0	0	0	0	0
107	MINUSMA	United Nations Multidimensional Integrated Stabilization Mission in Mali	PKO	Mali	MLI	432					Africa	4	1	372	11347	13611		2013	ACTIVE	2013-04-25	2020-12-31	UN	2016	0	0	0	0	0	0	0	0	0	0	0	0	0	0	0	0	0	0	0	0	0	0	0	0	0	0
107	MINUSMA	United Nations Multidimensional Integrated Stabilization Mission in Mali	PKO	Mali	MLI	432					Africa	4	1	372	11347	13611	14113	2013	ACTIVE	2013-04-25	2020-12-31	UN	2017	0	0	0	0	0	0	0	0	0	0	0	0	0	0	0	0	0	0	0	0	0	0	0	0	0	0
107	MINUSMA	United Nations Multidimensional Integrated Stabilization Mission in Mali	PKO	Mali	MLI	432					Africa	4	1	372	11347	13611	14113	2013	ACTIVE	2013-04-25	2020-12-31	UN	2018	0	0	0	0	0	0	0	0	0	0	0	0	0	0	0	0	0	0	0	0	0	0	0	0	0	0
107	MINUSMA	United Nations Multidimensional Integrated Stabilization Mission in Mali	PKO	Mali	MLI	432					Africa	4	1	372	11347	13611	14113	2013	ACTIVE	2013-04-25	2020-12-31	UN	2019	0	0	0	0	0	0	0	0	0	0	0	0	0	0	0	0	0	0	0	0	0	0	0	0	0	0
107	MINUSMA	United Nations Multidimensional Integrated Stabilization Mission in Mali	PKO	Mali	MLI	432					Africa	4	1	372	11347	13611	14113	2013	ACTIVE	2013-04-25	2020-12-31	UN	2020	0	0	0	0	0	0	0	0	0	0	0	0	0	0	0	0	0	0	0	0	0	0	0	0	0	0
108	UNSOM	United Nations Assistance Mission in Somalia	SPM	Somalia	SOM	520					Africa	4	1	337				2013	ACTIVE	2013-05-02	2020-12-31	UN	2013	0	0	1	0	1	0	0	0	0	0	0	0	1	1	0	0	1	0	0	1	1	0	0	0	1	0
108	UNSOM	United Nations Assistance Mission in Somalia	SPM	Somalia	SOM	520					Africa	4	1	337				2013	ACTIVE	2013-05-02	2020-12-31	UN	2014	0	0	0	0	0	0	0	0	0	0	0	0	0	0	0	0	0	0	0	0	0	0	0	0	0	0
108	UNSOM	United Nations Assistance Mission in Somalia	SPM	Somalia	SOM	520					Africa	4	1	337				2013	ACTIVE	2013-05-02	2020-12-31	UN	2015	0	0	0	0	0	0	0	0	0	0	0	0	0	0	0	0	0	0	0	0	0	0	0	0	0	0
108	UNSOM	United Nations Assistance Mission in Somalia	SPM	Somalia	SOM	520					Africa	4	1	337				2013	ACTIVE	2013-05-02	2020-12-31	UN	2016	0	0	0	0	0	0	0	0	0	0	0	0	0	0	0	0	0	0	0	0	0	0	0	0	0	0
108	UNSOM	United Nations Assistance Mission in Somalia	SPM	Somalia	SOM	520					Africa	4	1	337				2013	ACTIVE	2013-05-02	2020-12-31	UN	2017	0	0	0	0	0	0	0	0	0	0	0	0	0	0	0	0	0	0	0	0	0	0	0	0	0	0
108	UNSOM	United Nations Assistance Mission in Somalia	SPM	Somalia	SOM	520					Africa	4	1	337	14074			2013	ACTIVE	2013-05-02	2020-12-31	UN	2018	0	0	0	0	0	0	0	0	0	0	0	0	0	0	0	0	0	0	0	0	0	0	0	0	0	0
108	UNSOM	United Nations Assistance Mission in Somalia	SPM	Somalia	SOM	520					Africa	4	1	337	14074	14197		2013	ACTIVE	2013-05-02	2020-12-31	UN	2019	0	0	0	0	0	0	0	0	0	0	0	0	0	0	0	0	0	0	0	0	0	0	0	0	0	0
108	UNSOM	United Nations Assistance Mission in Somalia	SPM	Somalia	SOM	520					Africa	4	1	337	14074	14197		2013	ACTIVE	2013-05-02	2020-12-31	UN	2020	0	0	0	0	0	0	0	0	0	0	0	0	0	0	0	0	0	0	0	0	0	0	0	0	0	0
109	MINUSCA	United Nations Multidimensional Integrated Stabilization Mission in the Central African Republic	PKO	Central African Republic	CEN	482					Africa	4	1	416				2014	ACTIVE	2014-04-10	2020-12-31	UN	2014	1	0	0	0	1	0	0	0	1	0	1	0	1	1	0	0	1	0	1	1	1	1	1	1	1	1
109	MINUSCA	United Nations Multidimensional Integrated Stabilization Mission in the Central African Republic	PKO	Central African Republic	CEN	482					Africa	4	1	416				2014	ACTIVE	2014-04-10	2020-12-31	UN	2015	0	0	0	0	0	0	0	0	0	0	0	0	0	0	0	0	0	0	0	0	0	0	0	0	0	0
109	MINUSCA	United Nations Multidimensional Integrated Stabilization Mission in the Central African Republic	PKO	Central African Republic	CEN	482					Africa	4	1	416				2014	ACTIVE	2014-04-10	2020-12-31	UN	2016	0	0	0	0	0	0	0	0	0	0	0	0	0	0	0	0	0	0	0	0	0	0	0	0	0	0
109	MINUSCA	United Nations Multidimensional Integrated Stabilization Mission in the Central African Republic	PKO	Central African Republic	CEN	482					Africa	4	1	416				2014	ACTIVE	2014-04-10	2020-12-31	UN	2017	0	0	0	0	0	0	0	0	0	0	0	0	0	0	0	0	0	0	0	0	0	0	0	0	0	0
109	MINUSCA	United Nations Multidimensional Integrated Stabilization Mission in the Central African Republic	PKO	Central African Republic	CEN	482					Africa	4	1	416				2014	ACTIVE	2014-04-10	2020-12-31	UN	2018	0	0	0	0	0	0	0	0	0	1	0	0	0	0	0	0	0	0	0	0	0	0	0	0	0	0
109	MINUSCA	United Nations Multidimensional Integrated Stabilization Mission in the Central African Republic	PKO	Central African Republic	CEN	482					Africa	4	1	416				2014	ACTIVE	2014-04-10	2020-12-31	UN	2019	0	0	0	0	0	0	0	0	0	0	0	0	0	0	0	0	0	0	0	0	0	0	0	0	0	0
109	MINUSCA	United Nations Multidimensional Integrated Stabilization Mission in the Central African Republic	PKO	Central African Republic	CEN	482					Africa	4	1	416				2014	ACTIVE	2014-04-10	2020-12-31	UN	2020	0	0	0	0	0	0	0	0	0	0	0	0	0	0	0	0	0	0	0	0	0	0	0	0	0	0
110	MENUB	United Nations Electoral Observation Mission in Burundi	SPM	Burundi	BUI	516					Africa	4	1	287				2015	2015	2015-01-01	2015-11-18	UN	2015	0	0	0	0	0	0	0	0	0	0	0	0	0	1	0	0	0	0	0	0	0	0	0	0	0	0
111	UNSOS	United Nations Support Office in Somalia	SPM	Somalia	SOM	520					Africa	4	1	337	14074	14197		2015	ACTIVE	2015-11-09	2020-12-31	UN	2015	1	0	0	0	0	0	1	0	0	0	0	0	0	0	0	0	0	0	0	0	0	0	0	0	0	0
111	UNSOS	United Nations Support Office in Somalia	SPM	Somalia	SOM	520					Africa	4	1	337	14074	14197		2015	ACTIVE	2015-11-09	2020-12-31	UN	2016	0	0	0	0	0	0	0	0	0	0	0	0	0	0	0	0	0	0	0	0	0	0	0	0	0	0
111	UNSOS	United Nations Support Office in Somalia	SPM	Somalia	SOM	520					Africa	4	1	337	14074	14197		2015	ACTIVE	2015-11-09	2020-12-31	UN	2017	0	0	0	0	0	0	0	0	0	0	0	0	0	0	0	0	0	0	0	0	0	0	0	0	0	0
111	UNSOS	United Nations Support Office in Somalia	SPM	Somalia	SOM	520					Africa	4	1	337	14074	14197		2015	ACTIVE	2015-11-09	2020-12-31	UN	2018	0	0	0	0	0	0	0	0	0	0	0	0	0	0	0	0	0	0	0	0	0	0	0	0	0	0
111	UNSOS	United Nations Support Office in Somalia	SPM	Somalia	SOM	520					Africa	4	1	337	14074	14197		2015	ACTIVE	2015-11-09	2020-12-31	UN	2019	0	0	0	0	0	0	0	0	0	0	0	0	0	0	0	0	0	0	0	0	0	0	0	0	0	0
111	UNSOS	United Nations Support Office in Somalia	SPM	Somalia	SOM	520					Africa	4	1	337	14074	14197		2015	ACTIVE	2015-11-09	2020-12-31	UN	2020	0	0	0	0	0	0	0	0	0	0	0	0	0	0	0	0	0	0	0	0	0	0	0	0	0	0
112	OSEB/OSESG-B	United Nations Office of the Special Envoy for Burundi	SE/SA	Burundi	BUI	516					Africa	4	1	287				2015	ACTIVE	2015-11-12	2020-12-31	UN	2015	1	0	0	0	1	0	0	0	0	0	0	0	0	0	0	0	0	0	0	0	0	0	1	0	0	0
112	OSEB/OSESG-B	United Nations Office of the Special Envoy for Burundi	SE/SA	Burundi	BUI	516					Africa	4	1	287				2015	ACTIVE	2015-11-12	2020-12-31	UN	2016	0	0	0	0	0	0	0	1	0	0	0	0	0	0	0	0	0	0	0	0	0	0	0	0	0	0
112	OSEB/OSESG-B	United Nations Office of the Special Envoy for Burundi	SE/SA	Burundi	BUI	516					Africa	4	1	287				2015	ACTIVE	2015-11-12	2020-12-31	UN	2017	0	0	0	0	0	0	0	0	0	0	0	0	0	0	0	0	0	0	0	0	0	0	0	0	0	0
112	OSEB/OSESG-B	United Nations Office of the Special Envoy for Burundi	SE/SA	Burundi	BUI	516					Africa	4	1	287				2015	ACTIVE	2015-11-12	2020-12-31	UN	2018	0	0	0	0	0	0	0	0	0	0	0	0	0	0	0	0	0	0	0	0	0	0	0	0	0	0
112	OSEB/OSESG-B	United Nations Office of the Special Envoy for Burundi	SE/SA	Burundi	BUI	516					Africa	4	1	287				2015	ACTIVE	2015-11-12	2020-12-31	UN	2019	0	0	0	0	0	0	0	0	0	0	0	0	0	0	0	0	0	0	0	0	0	0	0	0	0	0
112	OSEB/OSESG-B	United Nations Office of the Special Envoy for Burundi	SE/SA	Burundi	BUI	516					Africa	4	1	287				2015	ACTIVE	2015-11-12	2020-12-31	UN	2020	0	0	0	0	0	0	0	0	0	0	0	0	0	0	0	0	0	0	0	0	0	0	0	0	0	0
113	UNOWAS	United Nations Office for West Africa and the Sahel	SPM	West Africa/Sahel	SEN	433					Africa	4	0	405				2016	ACTIVE	2016-01-14	2020-12-31	UN	2016	1	0	0	0	1	1	0	0	0	0	0	1	0	0	0	0	0	0	1	0	0	0	1	0	0	0
113	UNOWAS	United Nations Office for West Africa and the Sahel	SPM	West Africa/Sahel	SEN	433					Africa	4	0	405				2016	ACTIVE	2016-01-14	2020-12-31	UN	2017	0	0	0	0	0	0	0	0	0	0	0	0	0	0	0	0	0	0	0	0	0	0	0	0	0	0
113	UNOWAS	United Nations Office for West Africa and the Sahel	SPM	West Africa/Sahel	SEN	433					Africa	4	0	405				2016	ACTIVE	2016-01-14	2020-12-31	UN	2018	0	0	0	0	0	0	0	0	0	0	0	0	0	0	0	0	0	0	0	0	0	0	0	0	0	0
113	UNOWAS	United Nations Office for West Africa and the Sahel	SPM	West Africa/Sahel	SEN	433					Africa	4	0	405				2016	ACTIVE	2016-01-14	2020-12-31	UN	2019	0	0	0	0	0	0	0	0	0	0	0	0	0	0	0	0	0	0	0	0	0	0	0	0	0	0
113	UNOWAS	United Nations Office for West Africa and the Sahel	SPM	West Africa/Sahel	SEN	433					Africa	4	0	405				2016	ACTIVE	2016-01-14	2020-12-31	UN	2020	0	0	0	0	0	0	0	0	0	0	0	0	0	1	0	0	0	0	0	0	0	0	0	1	1	1
114	UNMC	United Nations Mission in Colombia	SPM	Colombia	COL	100					Americas	5	1	289				2016	2017	2016-09-13	2017-09-14	UN	2016	0	0	0	0	0	0	1	0	0	0	0	0	0	0	0	0	0	0	0	0	0	0	0	0	0	0
114	UNMC	United Nations Mission in Colombia	SPM	Colombia	COL	100					Americas	5	1	289				2016	2017	2016-09-13	2017-09-14	UN	2017	1	0	0	0	1	0	0	0	0	0	0	0	0	0	0	0	0	0	0	0	0	0	0	0	0	0
115	UN VERIFICATION MISSION COLOMBIA	United Nations Verification Mission in Colombia	SPM	Colombia	COL	100					Americas	5	1	289				2017	ACTIVE	2017-09-14	2020-12-31	UN	2017	0	0	0	0	0	0	1	0	0	0	0	0	0	0	0	0	0	0	0	0	0	0	0	0	0	0
115	UN VERIFICATION MISSION COLOMBIA	United Nations Verification Mission in Colombia	SPM	Colombia	COL	100					Americas	5	1	289				2017	ACTIVE	2017-09-14	2020-12-31	UN	2018	0	0	0	0	0	0	0	0	0	0	0	0	0	0	0	0	0	0	0	0	0	0	0	0	0	0
115	UN VERIFICATION MISSION COLOMBIA	United Nations Verification Mission in Colombia	SPM	Colombia	COL	100					Americas	5	1	289				2017	ACTIVE	2017-09-14	2020-12-31	UN	2019	0	0	0	0	0	0	0	0	0	0	0	0	0	0	0	0	0	0	0	0	0	0	0	0	0	0
115	UN VERIFICATION MISSION COLOMBIA	United Nations Verification Mission in Colombia	SPM	Colombia	COL	100					Americas	5	1	289				2017	ACTIVE	2017-09-14	2020-12-31	UN	2020	0	0	0	0	0	0	0	0	0	0	0	0	0	0	0	0	0	0	0	0	0	0	0	0	0	0
116	UNITAD	United Nations Investigative Team to Promote Accountability for Crimes Committed by Da'esh/ISIL	SPM	Iraq	IRQ	645					Middle East	2	1	259				2017	ACTIVE	2017-09-21	2020-12-31	UN	2017	0	0	0	0	0	0	0	0	0	0	0	0	0	0	0	0	0	0	0	0	0	0	0	0	0	0
116	UNITAD	United Nations Investigative Team to Promote Accountability for Crimes Committed by Da'esh/ISIL	SPM	Iraq	IRQ	645					Middle East	2	1	259				2017	ACTIVE	2017-09-21	2020-12-31	UN	2018	0	0	0	0	0	0	0	0	0	0	0	0	0	0	0	0	0	0	0	0	0	0	0	0	0	0
116	UNITAD	United Nations Investigative Team to Promote Accountability for Crimes Committed by Da'esh/ISIL	SPM	Iraq	IRQ	645					Middle East	2	1	259				2017	ACTIVE	2017-09-21	2020-12-31	UN	2019	0	0	0	0	0	0	0	0	0	0	0	0	0	0	0	0	0	0	0	0	0	0	0	0	0	0
116	UNITAD	United Nations Investigative Team to Promote Accountability for Crimes Committed by Da'esh/ISIL	SPM	Iraq	IRQ	645					Middle East	2	1	259				2017	ACTIVE	2017-09-21	2020-12-31	UN	2020	0	0	0	0	0	0	0	0	0	0	0	0	0	0	0	0	0	0	0	0	0	0	0	0	0	0
117	MINUJUSTH	United Nations Mission for Justice Support in Haiti	PKO	Haiti	HAI	41					Americas	5	1	381				2017	2019	2017-10-15	2019-10-15	UN	2017	0	0	0	0	1	0	0	0	0	0	0	0	0	0	0	0	0	0	0	0	0	1	0	0	0	0
117	MINUJUSTH	United Nations Mission for Justice Support in Haiti	PKO	Haiti	HAI	41					Americas	5	1	381				2017	2019	2017-10-15	2019-10-15	UN	2018	0	0	0	0	0	0	0	0	0	0	0	0	0	0	0	0	0	0	0	0	0	0	0	0	0	0
117	MINUJUSTH	United Nations Mission for Justice Support in Haiti	PKO	Haiti	HAI	41					Americas	5	1	381				2017	2019	2017-10-15	2019-10-15	UN	2019	0	0	0	0	0	0	0	0	0	1	0	0	1	0	1	0	0	0	0	0	0	0	1	0	0	0
118	SPECIAL ENVOY MYANMAR	Special Envoy Myanmar	SE/SA	Myanmar	MYA	775					Asia	3	1	221	222	223	224	2018	ACTIVE	2018-04-26	2020-12-31	UN	2018	0	0	0	0	1	0	0	0	0	0	0	0	0	0	0	0	0	0	0	0	0	0	0	0	0	0
118	SPECIAL ENVOY MYANMAR	Special Envoy Myanmar	SE/SA	Myanmar	MYA	775					Asia	3	1	221	222	223	224	2018	ACTIVE	2018-04-26	2020-12-31	UN	2019	0	0	0	0	0	0	0	0	0	0	0	0	0	0	0	0	0	0	0	0	0	0	0	0	0	0
118	SPECIAL ENVOY MYANMAR	Special Envoy Myanmar	SE/SA	Myanmar	MYA	775					Asia	3	1	221	222	223	224	2018	ACTIVE	2018-04-26	2020-12-31	UN	2020	0	0	0	0	0	0	0	0	0	0	0	0	0	0	0	0	0	0	0	0	0	0	0	0	0	0
119	UNMHA	United Nations Mission to support the Hudaydah Agreement	SPM	Yemen	YEM	678					Middle East	2	1	230				2019	ACTIVE	2019-01-16	2020-12-31	UN	2019	1	0	1	0	0	0	1	1	0	0	0	0	0	0	0	0	0	0	0	0	0	0	0	0	0	0
119	UNMHA	United Nations Mission to support the Hudaydah Agreement	SPM	Yemen	YEM	678					Middle East	2	1	230				2019	ACTIVE	2019-01-16	2020-12-31	UN	2020	0	0	0	0	0	0	0	0	0	0	0	0	0	0	0	0	0	0	0	0	0	0	0	0	0	0
120	BINUH	United Nations Integrated Office in Haiti	SPM	Haiti	HAI	41					Americas	5	1	381				2019	ACTIVE	2019-06-25	2020-12-31	UN	2019	0	0	0	0	1	0	0	0	0	0	0	0	1	1	0	0	1	0	0	0	0	0	0	0	1	0
120	BINUH	United Nations Integrated Office in Haiti	SPM	Haiti	HAI	41					Americas	5	1	381				2019	ACTIVE	2019-06-25	2020-12-31	UN	2020	1	0	0	0	0	0	0	0	0	0	0	0	0	0	0	0	0	0	0	0	0	0	0	0	0	0
121	PERSONAL ENVOY MOZAMBIQUE	Personal Envoy Mozambique	SE/SA	Mozambique	MZM	541					Africa	4	1	332				2019	ACTIVE	2019-07-09	2020-12-31	UN	2019	0	0	0	0	1	0	0	0	0	0	0	0	0	0	0	0	0	0	0	0	0	0	0	0	0	0
121	PERSONAL ENVOY MOZAMBIQUE	Personal Envoy Mozambique	SE/SA	Mozambique	MZM	541					Africa	4	1	332				2019	ACTIVE	2019-07-09	2020-12-31	UN	2020	0	0	0	0	0	0	0	0	0	0	0	0	0	0	0	0	0	0	0	0	0	0	0	0	0	0
122	UNITAMS	United Nations Integrated Transition Assistance Mission in Sudan	SPM	Sudan	SUD	625					Africa	4	1	309	11345	11348		2020	ACTIVE	2020-03-06	2020-12-31	UN	2020	1	0	1	0	1	1	0	0	1	1	1	1	1	1	0	0	0	0	0	1	1	1	0	0	0	0
[truncated: 18 more columns]
